# Supplementary material for: The N-terminal extension of Arabidopsis ARGONAUTE 1 is essential for microRNA activities
Source: PLoS Genet. 2023 Mar 8;19(3):e1010450. doi: 10.1371/journal.pgen.1010450 (PMC9994745; doi:10.1371/journal.pgen.1010450)
Supplement: S1 Table — (CSV) [file pgen.1010450.s010.csv]

S1 Table. List of differentially accumulated small RNAs in AGO1 mutants
miRNA	mutant vs. AGO1	log2FoldChange	pvalue	padj	miRNA or miRNA*	size	diffexpressed
miR156a-3p	AGO1 del 91-189	0.376406852	0.240336157	0.359511111	miRNA star	22	NO
miR156a-3p	ago1-36	1.579714077	6.59E-07	2.22E-06	miRNA star	22	UP
miR156a-3p	AGO1 del 1-189	1.690250065	1.08E-07	5.15E-07	miRNA star	22	UP
miR156a-3p	AGO1 del 1-90	-1.497754025	6.22E-06	0.000140823	miRNA star	22	DOWN
miR156a-5p;miR156b-5p;miR156c-5p;miR156d-5p;miR156e;miR156f-5p	AGO1 del 1-189	-0.351231054	0.183211217	0.263184368	miRNA	20	NO
miR156a-5p;miR156b-5p;miR156c-5p;miR156d-5p;miR156e;miR156f-5p	AGO1 del 1-90	-0.240861719	0.361555837	0.635000689	miRNA	20	NO
miR156a-5p;miR156b-5p;miR156c-5p;miR156d-5p;miR156e;miR156f-5p	AGO1 del 91-189	-0.914781192	0.000533229	0.001723472	miRNA	20	DOWN
miR156a-5p;miR156b-5p;miR156c-5p;miR156d-5p;miR156e;miR156f-5p	ago1-36	-0.28647035	0.277447487	0.366696329	miRNA	20	NO
miR156b-3p	AGO1 del 91-189	-0.986788369	0.006161538	0.016400566	miRNA star	23	NO
miR156b-3p	AGO1 del 1-90	-0.991977842	0.006193461	0.029500432	miRNA star	23	NO
miR156b-3p	AGO1 del 1-189	0.452925724	0.194708549	0.277498011	miRNA star	23	NO
miR156b-3p	ago1-36	-0.567551689	0.104227074	0.149291773	miRNA star	23	NO
miR156c-3p	ago1-36	0.965721596	0.004484446	0.009631368	miRNA star	22	UP
miR156c-3p	AGO1 del 1-90	-1.1525168	0.000881395	0.006936197	miRNA star	22	DOWN
miR156c-3p	AGO1 del 91-189	-0.486050828	0.156826221	0.261223053	miRNA star	22	NO
miR156c-3p	AGO1 del 1-189	1.047925248	0.00207619	0.004944609	miRNA star	22	UP
miR156g	AGO1 del 1-90	-0.333507909	0.470498895	0.753630974	miRNA	20	NO
miR156g	ago1-36	-0.944594596	0.034094822	0.0560341	miRNA	20	NO
miR156g	AGO1 del 91-189	-2.183223443	3.84E-05	0.000144704	miRNA	20	DOWN
miR156g	AGO1 del 1-189	-0.332953846	0.460703668	0.559646738	miRNA	20	NO
miR157a-3p;miR157b-3p	AGO1 del 1-189	1.270963934	5.08E-05	0.000173482	miRNA star	21	UP
miR157a-3p;miR157b-3p	AGO1 del 1-90	-1.502974379	2.90E-06	0.000105068	miRNA star	21	DOWN
miR157a-3p;miR157b-3p	AGO1 del 91-189	1.768385443	1.71E-08	1.07E-07	miRNA star	21	UP
miR157a-3p;miR157b-3p	ago1-36	0.182626173	0.560480348	0.65389374	miRNA star	21	NO
miR157a-5p;miR157b-5p;miR157c-5p	AGO1 del 1-90	-0.596490778	0.090293758	0.263599518	miRNA	21	NO
miR157a-5p;miR157b-5p;miR157c-5p	ago1-36	-0.197118734	0.574148759	0.657695986	miRNA	21	NO
miR157a-5p;miR157b-5p;miR157c-5p	AGO1 del 91-189	0.028997717	0.934223988	0.971807712	miRNA	21	NO
miR157a-5p;miR157b-5p;miR157c-5p	AGO1 del 1-189	-0.163842485	0.640878741	0.734171216	miRNA	21	NO
miR157c-3p	AGO1 del 1-189	1.512071385	6.50E-06	2.56E-05	miRNA star	21	UP
miR157c-3p	AGO1 del 1-90	-1.361654303	0.000171338	0.001632218	miRNA star	21	DOWN
miR157c-3p	ago1-36	0.126655483	0.706371856	0.776187679	miRNA star	21	NO
miR157c-3p	AGO1 del 91-189	1.557385949	3.57E-06	1.80E-05	miRNA star	21	UP
miR158a-3p	ago1-36	-4.519734656	3.12E-59	5.89E-57	miRNA	20	DOWN
miR158a-3p	AGO1 del 91-189	-2.255466994	5.23E-16	1.15E-14	miRNA	20	DOWN
miR158a-3p	AGO1 del 1-189	-3.571421895	1.21E-37	1.19E-35	miRNA	20	DOWN
miR158a-3p	AGO1 del 1-90	-0.084115064	0.762247455	0.878924984	miRNA	20	NO
miR158a-5p	AGO1 del 1-189	2.601534439	1.20E-12	1.20E-11	miRNA star	21	UP
miR158a-5p	AGO1 del 1-90	-2.083092404	1.37E-07	8.25E-06	miRNA star	21	DOWN
miR158a-5p	ago1-36	1.654507439	6.20E-06	1.86E-05	miRNA star	21	UP
miR158a-5p	AGO1 del 91-189	2.149695245	4.58E-09	3.19E-08	miRNA star	21	UP
miR158b	ago1-36	-3.803648627	8.71E-20	9.68E-19	miRNA	20	DOWN
miR158b	AGO1 del 91-189	-2.565383391	1.15E-09	9.49E-09	miRNA	20	DOWN
miR158b	AGO1 del 1-189	-3.444970844	4.58E-15	5.53E-14	miRNA	20	DOWN
miR158b	AGO1 del 1-90	0.177841103	0.642544551	0.839512794	miRNA	20	NO
miR159a	ago1-36	-1.623167756	2.78E-09	1.35E-08	miRNA	21	DOWN
miR159a	AGO1 del 91-189	-1.370635802	5.26E-07	2.88E-06	miRNA	21	DOWN
miR159a	AGO1 del 1-90	-0.732993429	0.007284517	0.03380763	miRNA	21	NO
miR159a	AGO1 del 1-189	-2.178009897	1.60E-15	2.23E-14	miRNA	21	DOWN
miR159b-3p	AGO1 del 91-189	-1.837660862	1.13E-11	1.36E-10	miRNA	21	DOWN
miR159b-3p	AGO1 del 1-90	-0.633661923	0.019153729	0.075365759	miRNA	21	NO
miR159b-3p	AGO1 del 1-189	-1.67381121	6.16E-10	3.98E-09	miRNA	21	DOWN
miR159b-3p	ago1-36	-1.483062406	4.16E-08	1.57E-07	miRNA	21	DOWN
miR159b-5p	AGO1 del 1-90	-0.72223999	0.176351503	0.437255097	miRNA star	21	NO
miR159b-5p	ago1-36	-0.858727691	0.082215248	0.123322872	miRNA star	21	NO
miR159b-5p	AGO1 del 91-189	-0.269759851	0.598048266	0.741416001	miRNA star	21	NO
miR159b-5p	AGO1 del 1-189	-0.982327854	0.060171489	0.100842958	miRNA star	21	NO
miR159c	AGO1 del 1-90	-0.100372548	0.780163065	0.893731106	miRNA	21	NO
miR159c	ago1-36	-0.854302218	0.016879998	0.030973977	miRNA	21	NO
miR159c	AGO1 del 91-189	-1.584776712	1.55E-05	6.67E-05	miRNA	21	DOWN
miR159c	AGO1 del 1-189	-0.884422894	0.014155287	0.029114852	miRNA	21	NO
miR160a-3p	AGO1 del 1-189	2.221025135	1.46E-09	9.12E-09	miRNA star	21	UP
miR160a-3p	AGO1 del 1-90	-0.809846206	0.033971686	0.120566181	miRNA star	21	NO
miR160a-3p	AGO1 del 91-189	2.227245084	1.37E-09	1.08E-08	miRNA star	21	UP
miR160a-3p	ago1-36	-0.04778749	0.89699228	0.916386708	miRNA star	21	NO
miR160a-5p;miR160b;miR160c-5p	ago1-36	-3.536577679	4.71E-25	6.85E-24	miRNA	21	DOWN
miR160a-5p;miR160b;miR160c-5p	AGO1 del 91-189	-1.664859842	9.81E-07	5.07E-06	miRNA	21	DOWN
miR160a-5p;miR160b;miR160c-5p	AGO1 del 1-189	-1.66055156	9.69E-07	4.39E-06	miRNA	21	DOWN
miR160a-5p;miR160b;miR160c-5p	AGO1 del 1-90	-1.334118608	8.56E-05	0.001035351	miRNA	21	DOWN
miR160c-3p	AGO1 del 1-90	-0.5636857	0.198015808	0.481090629	miRNA star	21	NO
miR160c-3p	AGO1 del 1-189	-0.544731276	0.206989021	0.292695413	miRNA star	21	NO
miR160c-3p	ago1-36	-2.431065027	3.97E-08	1.53E-07	miRNA star	21	DOWN
miR160c-3p	AGO1 del 91-189	-0.022084339	0.959067574	0.984533012	miRNA star	21	NO
miR161.1	AGO1 del 1-90	-1.739173837	6.89E-09	6.23E-07	miRNA	21	DOWN
miR161.1	AGO1 del 1-189	-1.903382474	2.28E-10	1.58E-09	miRNA	21	DOWN
miR161.1	ago1-36	-3.482941851	4.05E-31	9.56E-30	miRNA	21	DOWN
miR161.1	AGO1 del 91-189	-1.314982839	1.18E-05	5.21E-05	miRNA	21	DOWN
miR161.2	AGO1 del 1-90	0.184746401	0.624677545	0.837530634	miRNA	21	NO
miR161.2	AGO1 del 91-189	-0.639292763	0.09495492	0.17360445	miRNA	21	NO
miR161.2	AGO1 del 1-189	-0.449817733	0.234327798	0.323765889	miRNA	21	NO
miR161.2	ago1-36	0.065966803	0.859119236	0.892162283	miRNA	21	NO
miR162a-3p;miR162b-3p	AGO1 del 91-189	-1.562105649	4.04E-06	1.98E-05	miRNA	21	DOWN
miR162a-3p;miR162b-3p	AGO1 del 1-189	-2.503158856	1.58E-13	1.68E-12	miRNA	21	DOWN
miR162a-3p;miR162b-3p	AGO1 del 1-90	-1.305723984	0.00011673	0.001320509	miRNA	21	DOWN
miR162a-3p;miR162b-3p	ago1-36	-4.512034649	3.20E-40	1.51E-38	miRNA	21	DOWN
miR162a-5p;miR162b-5p	AGO1 del 91-189	-0.734062383	0.178734471	0.283780169	miRNA star	22	NO
miR162a-5p;miR162b-5p	AGO1 del 1-189	-0.190408292	0.714207721	0.793077285	miRNA star	22	NO
miR162a-5p;miR162b-5p	ago1-36	-0.453847251	0.371393982	0.455801705	miRNA star	22	NO
miR162a-5p;miR162b-5p	AGO1 del 1-90	-1.114640857	0.050990453	0.164808429	miRNA star	22	NO
miR163	AGO1 del 1-189	0.51558811	0.169832753	0.247901035	miRNA	24	NO
miR163	AGO1 del 1-90	0.046005724	0.902933016	0.956287517	miRNA	24	NO
miR163	AGO1 del 91-189	-0.788614109	0.037489464	0.083772754	miRNA	24	NO
miR163	ago1-36	0.337172957	0.36843868	0.455801705	miRNA	24	NO
miR164a;miR164b-5p	AGO1 del 1-189	-2.216017994	3.49E-12	3.21E-11	miRNA	21	DOWN
miR164a;miR164b-5p	AGO1 del 91-189	-1.887921032	3.13E-09	2.26E-08	miRNA	21	DOWN
miR164a;miR164b-5p	AGO1 del 1-90	-1.281698405	5.43E-05	0.000893754	miRNA	21	DOWN
miR164a;miR164b-5p	ago1-36	-3.942404186	1.31E-34	4.14E-33	miRNA	21	DOWN
miR164b-3p	ago1-36	-0.954193497	0.034007289	0.0560341	miRNA star	21	NO
miR164b-3p	AGO1 del 1-90	-1.454014029	0.004255411	0.023340285	miRNA star	21	NO
miR164b-3p	AGO1 del 91-189	2.914696095	1.74E-11	1.96E-10	miRNA star	21	UP
miR164b-3p	AGO1 del 1-189	2.796399751	1.03E-10	7.48E-10	miRNA star	21	UP
miR164c-3p	AGO1 del 91-189	3.060755074	1.62E-10	1.54E-09	miRNA star	21	UP
miR164c-3p	AGO1 del 1-189	2.186760848	5.24E-06	2.11E-05	miRNA star	21	UP
miR164c-3p	ago1-36	0.838687548	0.081447597	0.123148767	miRNA star	21	NO
miR164c-3p	AGO1 del 1-90	-1.290058306	0.018196452	0.073190174	miRNA star	21	NO
miR164c-5p	AGO1 del 91-189	0.011347589	0.974388187	0.984533012	miRNA	21	NO
miR164c-5p	AGO1 del 1-189	-0.344830516	0.329249324	0.428734731	miRNA	21	NO
miR164c-5p	AGO1 del 1-90	-1.680173243	3.61E-06	0.000108893	miRNA	21	DOWN
miR164c-5p	ago1-36	-1.144957369	0.001180169	0.002720145	miRNA	21	DOWN
miR165a-3p;miR165b	AGO1 del 1-90	-1.97223656	2.72E-07	1.23E-05	miRNA	21	DOWN
miR165a-3p;miR165b	AGO1 del 1-189	-3.933608017	2.86E-24	7.39E-23	miRNA	21	DOWN
miR165a-3p;miR165b	ago1-36	-5.324042181	1.04E-42	6.57E-41	miRNA	21	DOWN
miR165a-3p;miR165b	AGO1 del 91-189	-3.521070995	8.78E-20	2.65E-18	miRNA	21	DOWN
miR165a-5p	ago1-36	-0.108368412	0.694841748	0.767982985	miRNA star	21	NO
miR165a-5p	AGO1 del 91-189	2.232915005	4.75E-16	1.15E-14	miRNA star	21	UP
miR165a-5p	AGO1 del 1-189	2.526403624	3.60E-20	7.24E-19	miRNA star	21	UP
miR165a-5p	AGO1 del 1-90	-0.536191988	0.058250248	0.181780946	miRNA star	21	NO
miR166a-3p;miR166b-3p;miR166c;miR166d;miR166e-3p;miR166f;miR166g	ago1-36	-2.135839627	1.26E-10	7.46E-10	miRNA	21	DOWN
miR166a-3p;miR166b-3p;miR166c;miR166d;miR166e-3p;miR166f;miR166g	AGO1 del 91-189	-1.771526798	9.86E-08	5.76E-07	miRNA	21	DOWN
miR166a-3p;miR166b-3p;miR166c;miR166d;miR166e-3p;miR166f;miR166g	AGO1 del 1-90	-1.054790819	0.001498272	0.010043971	miRNA	21	NO
miR166a-3p;miR166b-3p;miR166c;miR166d;miR166e-3p;miR166f;miR166g	AGO1 del 1-189	-1.447222797	1.32E-05	4.87E-05	miRNA	21	DOWN
miR166a-5p;miR166b-5p	AGO1 del 1-189	3.248506046	2.93E-30	1.06E-28	miRNA star	21	UP
miR166a-5p;miR166b-5p	AGO1 del 1-90	-0.263482423	0.357323429	0.635000689	miRNA star	21	NO
miR166a-5p;miR166b-5p	ago1-36	2.08281694	2.32E-13	1.63E-12	miRNA star	21	UP
miR166a-5p;miR166b-5p	AGO1 del 91-189	2.779540956	1.41E-22	5.11E-21	miRNA star	21	UP
miR166e-5p	AGO1 del 91-189	2.157541386	1.96E-11	2.09E-10	miRNA star	21	UP
miR166e-5p	AGO1 del 1-189	2.231711926	3.54E-12	3.21E-11	miRNA star	21	UP
miR166e-5p	AGO1 del 1-90	-0.967152333	0.005029251	0.025285958	miRNA star	21	NO
miR166e-5p	ago1-36	0.095736538	0.7671292	0.833261027	miRNA star	21	NO
miR167a-3p	ago1-36	4.130637141	8.44E-30	1.77E-28	miRNA star	21	UP
miR167a-3p	AGO1 del 91-189	3.841454808	6.40E-26	2.89E-24	miRNA star	21	UP
miR167a-3p	AGO1 del 1-189	4.097406868	2.63E-29	7.93E-28	miRNA star	21	UP
miR167a-3p	AGO1 del 1-90	-0.364294248	0.339283407	0.635000689	miRNA star	21	NO
miR167a-5p;miR167b	ago1-36	-1.9077986	2.82E-07	9.89E-07	miRNA	21	DOWN
miR167a-5p;miR167b	AGO1 del 1-90	-1.106054261	0.002931578	0.017116634	miRNA	21	NO
miR167a-5p;miR167b	AGO1 del 91-189	-1.08803156	0.003422277	0.009529725	miRNA	21	DOWN
miR167a-5p;miR167b	AGO1 del 1-189	-1.308864118	0.000428978	0.001252338	miRNA	21	DOWN
miR167c-3p	ago1-36	-1.285319088	0.001006741	0.002378425	miRNA star	23	DOWN
miR167c-3p	AGO1 del 1-189	-0.621294119	0.113947795	0.17478433	miRNA star	23	NO
miR167c-3p	AGO1 del 1-90	-1.293504206	0.001476893	0.010043971	miRNA star	23	NO
miR167c-3p	AGO1 del 91-189	-1.708601478	3.22E-05	0.000124043	miRNA star	23	DOWN
miR167c-5p	AGO1 del 1-90	-0.9080572	0.080548578	0.242988212	miRNA	21	NO
miR167c-5p	AGO1 del 91-189	-2.428286286	1.70E-05	7.14E-05	miRNA	21	DOWN
miR167c-5p	AGO1 del 1-189	-0.403788762	0.422576457	0.527491991	miRNA	21	NO
miR167c-5p	ago1-36	-3.217581338	2.65E-09	1.32E-08	miRNA	21	DOWN
miR167d	AGO1 del 91-189	-0.130982354	0.691169725	0.802218699	miRNA	22	NO
miR167d	ago1-36	0.077666389	0.809562842	0.868277927	miRNA	22	NO
miR167d	AGO1 del 1-189	0.976525888	0.002466803	0.005724248	miRNA	22	UP
miR167d	AGO1 del 1-90	-0.352680712	0.28996084	0.590737127	miRNA	22	NO
miR168a-3p	ago1-36	0.453420741	0.148469619	0.207857467	miRNA star	21	NO
miR168a-3p	AGO1 del 1-90	-1.372567852	2.74E-05	0.000496008	miRNA star	21	DOWN
miR168a-3p	AGO1 del 91-189	0.324247285	0.30553207	0.438899244	miRNA star	21	NO
miR168a-3p	AGO1 del 1-189	0.979410191	0.00183665	0.004492346	miRNA star	21	UP
miR168a-5p;miR168b-5p	AGO1 del 1-189	-1.137472371	0.000428697	0.001252338	miRNA	21	DOWN
miR168a-5p;miR168b-5p	AGO1 del 1-90	-1.101201325	0.000688545	0.00566485	miRNA	21	DOWN
miR168a-5p;miR168b-5p	ago1-36	-2.029601498	3.20E-10	1.83E-09	miRNA	21	DOWN
miR168a-5p;miR168b-5p	AGO1 del 91-189	-1.658049227	3.62E-07	2.05E-06	miRNA	21	DOWN
miR168b-3p	AGO1 del 1-90	-1.382895265	0.001353817	0.009827497	miRNA star	21	DOWN
miR168b-3p	ago1-36	-0.057128386	0.882909817	0.90827156	miRNA star	21	NO
miR168b-3p	AGO1 del 91-189	-0.777539443	0.058432828	0.120185702	miRNA star	21	NO
miR168b-3p	AGO1 del 1-189	-0.534877154	0.181917606	0.263184368	miRNA star	21	NO
miR169a-5p	AGO1 del 91-189	0.893503789	0.139046679	0.235584264	miRNA	21	NO
miR169a-5p	AGO1 del 1-189	0.166564691	0.78633031	0.837210506	miRNA	21	NO
miR169a-5p	AGO1 del 1-90	1.160305686	0.053874864	0.171076324	miRNA	21	NO
miR169a-5p	ago1-36	-2.295776937	0.00092071	0.002202712	miRNA	21	DOWN
miR169f-3p	ago1-36	-2.560551615	3.96E-09	1.83E-08	miRNA star	21	DOWN
miR169f-3p	AGO1 del 91-189	0.271954523	0.520903079	0.680630327	miRNA star	21	NO
miR169f-3p	AGO1 del 1-90	-0.71483913	0.09777105	0.276508751	miRNA star	21	NO
miR169f-3p	AGO1 del 1-189	-1.097688967	0.010721152	0.022564285	miRNA star	21	NO
miR169h;miR169i;miR169j;miR169k;miR169l;miR169m;miR169n	AGO1 del 1-189	-2.412914348	0.019529119	0.038843632	miRNA	21	NO
miR169h;miR169i;miR169j;miR169k;miR169l;miR169m;miR169n	ago1-36	-3.601533539	0.00067593	0.001680931	miRNA	21	DOWN
miR169h;miR169i;miR169j;miR169k;miR169l;miR169m;miR169n	AGO1 del 1-90	-0.360044961	0.693024614	0.861298207	miRNA	21	NO
miR169h;miR169i;miR169j;miR169k;miR169l;miR169m;miR169n	AGO1 del 91-189	-0.117428371	0.895454312	0.970139062	miRNA	21	NO
miR170-3p	ago1-36	-4.536436286	7.05E-06	2.08E-05	miRNA	21	DOWN
miR170-3p	AGO1 del 91-189	-0.987698001	0.207116062	0.31502527	miRNA	21	NO
miR170-3p	AGO1 del 1-90	-0.337216971	0.658233513	0.839512794	miRNA	21	NO
miR170-3p	AGO1 del 1-189	-2.984554303	0.001208111	0.003079831	miRNA	21	DOWN
miR171a-3p	AGO1 del 1-90	-1.014315596	0.0211873	0.081593644	miRNA	21	NO
miR171a-3p	AGO1 del 1-189	-1.651769345	0.000178837	0.000578026	miRNA	21	DOWN
miR171a-3p	ago1-36	-3.155282674	1.39E-12	9.41E-12	miRNA	21	DOWN
miR171a-3p	AGO1 del 91-189	-0.617531319	0.15731112	0.261223053	miRNA	21	NO
miR171a-5p;miR170-5p	AGO1 del 1-90	-0.433036982	0.147347723	0.386520838	miRNA star	21	NO
miR171a-5p;miR170-5p	ago1-36	0.052170441	0.856218465	0.892162283	miRNA star	21	NO
miR171a-5p;miR170-5p	AGO1 del 1-189	2.467811598	5.69E-18	9.35E-17	miRNA star	21	UP
miR171a-5p;miR170-5p	AGO1 del 91-189	3.698621962	1.69E-38	3.05E-36	miRNA star	21	UP
miR171b-3p;miR171c-3p	AGO1 del 91-189	-1.226799539	0.000908746	0.002787848	miRNA	21	DOWN
miR171b-3p;miR171c-3p	AGO1 del 1-189	-2.043105604	4.37E-08	2.26E-07	miRNA	21	DOWN
miR171b-3p;miR171c-3p	AGO1 del 1-90	-1.429448173	0.00012482	0.00132897	miRNA	21	DOWN
miR171b-3p;miR171c-3p	ago1-36	-4.133879888	1.17E-26	1.85E-25	miRNA	21	DOWN
miR171b-5p	ago1-36	0.590971089	0.102737057	0.149291773	miRNA star	21	NO
miR171b-5p	AGO1 del 91-189	2.684213716	8.09E-14	1.33E-12	miRNA star	21	UP
miR171b-5p	AGO1 del 1-189	1.964859254	5.06E-08	2.48E-07	miRNA star	21	UP
miR171b-5p	AGO1 del 1-90	-0.793752273	0.050382169	0.164808429	miRNA star	21	NO
miR171c-5p	AGO1 del 91-189	2.978636586	1.09E-12	1.51E-11	miRNA star	21	UP
miR171c-5p	AGO1 del 1-189	2.792541756	2.27E-11	1.78E-10	miRNA star	21	UP
miR171c-5p	AGO1 del 1-90	-0.47253921	0.340896542	0.635000689	miRNA star	21	NO
miR171c-5p	ago1-36	2.297756232	3.22E-08	1.30E-07	miRNA star	21	UP
miR172a;miR172b-3p	AGO1 del 1-90	0.224739907	0.594156462	0.820315463	miRNA	21	NO
miR172a;miR172b-3p	ago1-36	1.487711496	0.000380399	0.000971561	miRNA	21	UP
miR172a;miR172b-3p	AGO1 del 91-189	0.224555828	0.594078802	0.741416001	miRNA	21	NO
miR172a;miR172b-3p	AGO1 del 1-189	1.723124533	3.92E-05	0.000136529	miRNA	21	UP
miR172b-5p;miR172e-5p	AGO1 del 91-189	1.268781388	0.008419565	0.021463961	miRNA star	20	NO
miR172b-5p;miR172e-5p	AGO1 del 1-189	1.556535456	0.001135512	0.002936109	miRNA star	20	UP
miR172b-5p;miR172e-5p	ago1-36	0.112730617	0.814451898	0.868277927	miRNA star	20	NO
miR172b-5p;miR172e-5p	AGO1 del 1-90	-1.740562476	0.001568359	0.010138323	miRNA star	20	NO
miR172c;miR172d-3p	AGO1 del 1-189	0.552820924	0.213866781	0.300076646	miRNA	21	NO
miR172c;miR172d-3p	AGO1 del 1-90	-0.426429243	0.35286082	0.635000689	miRNA	21	NO
miR172c;miR172d-3p	ago1-36	1.14951368	0.008915641	0.017371713	miRNA	21	NO
miR172c;miR172d-3p	AGO1 del 91-189	-0.964847241	0.037969496	0.083810716	miRNA	21	NO
miR172d-5p	AGO1 del 1-90	-0.799489638	0.411738659	0.671393669	miRNA star	21	NO
miR172d-5p	AGO1 del 1-189	2.681279105	7.48E-05	0.000250718	miRNA star	21	UP
miR172d-5p	ago1-36	2.191749423	0.001069444	0.002495369	miRNA star	21	UP
miR172d-5p	AGO1 del 91-189	3.307381501	8.93E-07	4.75E-06	miRNA star	21	UP
miR172e-3p	AGO1 del 1-90	0.704877595	0.347233344	0.635000689	miRNA	21	NO
miR172e-3p	ago1-36	0.406339055	0.57018241	0.657695986	miRNA	21	NO
miR172e-3p	AGO1 del 91-189	0.017684587	0.98176404	0.984533012	miRNA	21	NO
miR172e-3p	AGO1 del 1-189	1.525399413	0.032553704	0.062683196	miRNA	21	NO
miR173-5p	AGO1 del 1-90	-0.097455491	0.81057485	0.90564227	miRNA	22	NO
miR173-5p	AGO1 del 1-189	-0.318854291	0.432198711	0.532163038	miRNA	22	NO
miR173-5p	ago1-36	-2.095349496	2.77E-07	9.88E-07	miRNA	22	DOWN
miR173-5p	AGO1 del 91-189	-0.934338028	0.022157388	0.05208425	miRNA	22	NO
miR1886.1	AGO1 del 91-189	1.68937811	0.04888379	0.103788434	miRNA	21	NO
miR1886.1	AGO1 del 1-189	1.727345323	0.041702744	0.074734621	miRNA	21	NO
miR1886.1	AGO1 del 1-90	-1.483611926	0.201805348	0.481090629	miRNA	21	NO
miR1886.1	ago1-36	-2.677904915	0.014633261	0.027114571	miRNA	21	NO
miR1886.2	AGO1 del 1-189	-3.157959133	0.000241451	0.000753494	miRNA	21	DOWN
miR1886.2	AGO1 del 1-90	0.255350615	0.718168861	0.861298207	miRNA	21	NO
miR1886.2	ago1-36	-4.233119881	1.16E-06	3.84E-06	miRNA	21	DOWN
miR1886.2	AGO1 del 91-189	-3.373351563	0.00032813	0.001099843	miRNA	21	DOWN
miR1888a	AGO1 del 1-189	-1.99612953	0.089390291	0.140692546	miRNA	21	NO
miR1888a	AGO1 del 1-90	0.103346193	0.919304021	0.956287517	miRNA	21	NO
miR1888a	AGO1 del 91-189	-3.51138354	0.019198746	0.046332974	miRNA	21	NO
miR1888a	ago1-36	-0.20056712	0.83585637	0.877649188	miRNA	21	NO
miR2111a-3p	AGO1 del 1-90	3.728608796	0.013061698	0.054980635	miRNA star	21	NO
miR2111a-3p	AGO1 del 1-189	4.483608191	0.001987665	0.004796899	miRNA star	21	UP
miR2111a-3p	ago1-36	2.832782431	0.054073519	0.085881472	miRNA star	21	NO
miR2111a-3p	AGO1 del 91-189	5.282796569	0.000245386	0.000854133	miRNA star	21	UP
miR2111b-3p	AGO1 del 91-189	0.747531003	0.452704296	0.602496159	miRNA star	21	NO
miR2111b-3p	ago1-36	-0.977579757	0.337132431	0.430512072	miRNA star	21	NO
miR2111b-3p	AGO1 del 1-189	0.863381544	0.374356676	0.480557151	miRNA star	21	NO
miR2111b-3p	AGO1 del 1-90	0.687559374	0.496180148	0.761643686	miRNA star	21	NO
miR2112-3p	AGO1 del 1-189	-0.217366184	0.797603651	0.839338726	miRNA	21	NO
miR2112-3p	AGO1 del 1-90	0.476881352	0.571351019	0.801663058	miRNA	21	NO
miR2112-3p	AGO1 del 91-189	-1.742161037	0.076455465	0.147217438	miRNA	21	NO
miR2112-3p	ago1-36	0.187418609	0.817743233	0.868277927	miRNA	21	NO
miR2112-5p	AGO1 del 1-90	1.376086713	0.145142065	0.386334027	miRNA star	21	NO
miR2112-5p	AGO1 del 91-189	1.98576762	0.02802112	0.064200288	miRNA star	21	NO
miR2112-5p	ago1-36	1.642002823	0.060446816	0.095203736	miRNA star	21	NO
miR2112-5p	AGO1 del 1-189	2.682350482	0.002140399	0.005031327	miRNA star	21	UP
miR319a;miR319b	AGO1 del 1-189	-0.614256623	0.047629953	0.083699238	miRNA	21	NO
miR319a;miR319b	AGO1 del 1-90	-0.285312962	0.357821846	0.635000689	miRNA	21	NO
miR319a;miR319b	ago1-36	-1.239408289	6.35E-05	0.000176541	miRNA	21	DOWN
miR319a;miR319b	AGO1 del 91-189	0.205420014	0.507366374	0.670316158	miRNA	21	NO
miR319c	AGO1 del 1-90	0.036319993	0.91734582	0.956287517	miRNA	21	NO
miR319c	AGO1 del 1-189	-1.19631665	0.000763894	0.002127152	miRNA	21	DOWN
miR319c	ago1-36	-2.074500432	4.77E-09	2.14E-08	miRNA	21	DOWN
miR319c	AGO1 del 91-189	-0.106933642	0.759782912	0.852337087	miRNA	21	NO
miR3434-5p	ago1-36	-1.337142874	0.048116308	0.077067645	miRNA	20	NO
miR3434-5p	AGO1 del 1-90	0.554955123	0.403634999	0.664163044	miRNA	20	NO
miR3434-5p	AGO1 del 91-189	0.38950762	0.557436557	0.705566551	miRNA	20	NO
miR3434-5p	AGO1 del 1-189	-0.418841602	0.53766883	0.640250383	miRNA	20	NO
miR3440b-3p	ago1-36	-4.385948195	0.001629435	0.003666229	miRNA	21	DOWN
miR3440b-3p	AGO1 del 91-189	-1.245555736	0.256747577	0.374768641	miRNA	21	NO
miR3440b-3p	AGO1 del 1-189	-2.787416758	0.026547066	0.05166687	miRNA	21	NO
miR3440b-3p	AGO1 del 1-90	0.437677061	0.663261489	0.839512794	miRNA	21	NO
miR390a-3p	ago1-36	-3.222521593	2.05E-15	1.61E-14	miRNA star	21	DOWN
miR390a-3p	AGO1 del 91-189	-0.233777942	0.54812105	0.698661339	miRNA star	21	NO
miR390a-3p	AGO1 del 1-189	-1.246359664	0.001554583	0.003854513	miRNA star	21	DOWN
miR390a-3p	AGO1 del 1-90	-1.776784653	1.31E-05	0.000263559	miRNA star	21	DOWN
miR390a-5p;miR390b-5p	AGO1 del 1-90	-1.17400049	8.58E-05	0.001035351	miRNA	21	DOWN
miR390a-5p;miR390b-5p	ago1-36	-1.179450806	7.31E-05	0.000200259	miRNA	21	DOWN
miR390a-5p;miR390b-5p	AGO1 del 1-189	-0.986407499	0.000932474	0.002519071	miRNA	21	DOWN
miR390a-5p;miR390b-5p	AGO1 del 91-189	-0.86861891	0.003586469	0.009835619	miRNA	21	DOWN
miR390b-3p	AGO1 del 91-189	-0.637629585	0.168786292	0.272770704	miRNA star	20	NO
miR390b-3p	ago1-36	-3.517189144	8.90E-12	5.61E-11	miRNA star	20	DOWN
miR390b-3p	AGO1 del 1-189	-1.424034219	0.002617695	0.005997505	miRNA star	20	DOWN
miR390b-3p	AGO1 del 1-90	-0.80931086	0.08611146	0.255511053	miRNA star	20	NO
miR391-3p	AGO1 del 91-189	-0.136190396	0.728313723	0.823904899	miRNA star	21	NO
miR391-3p	AGO1 del 1-189	1.288535522	0.00083974	0.002302924	miRNA star	21	UP
miR391-3p	ago1-36	1.397377604	0.000278619	0.000721356	miRNA star	21	UP
miR391-3p	AGO1 del 1-90	-0.882091219	0.027371351	0.099084291	miRNA star	21	NO
miR391-5p	AGO1 del 1-189	-3.583206814	9.55E-14	1.08E-12	miRNA	21	DOWN
miR391-5p	AGO1 del 1-90	-0.931911882	0.035709148	0.12195011	miRNA	21	NO
miR391-5p	AGO1 del 91-189	-2.653751479	1.22E-08	8.19E-08	miRNA	21	DOWN
miR391-5p	ago1-36	-4.895209017	2.87E-23	3.88E-22	miRNA	21	DOWN
miR3932b-5p	AGO1 del 1-189	-5.885322642	9.70E-22	2.19E-20	miRNA star	21	DOWN
miR3932b-5p	AGO1 del 1-90	-1.364068238	0.001357389	0.009827497	miRNA star	21	DOWN
miR3932b-5p	ago1-36	-5.663135642	9.24E-29	1.75E-27	miRNA star	21	DOWN
miR3932b-5p	AGO1 del 91-189	-3.275305303	1.23E-12	1.59E-11	miRNA star	21	DOWN
miR393a-3p	ago1-36	4.769750385	6.83E-46	6.46E-44	miRNA star	21	UP
miR393a-3p	AGO1 del 1-90	-0.488267688	0.204662864	0.481090629	miRNA star	21	NO
miR393a-3p	AGO1 del 91-189	2.75151417	5.74E-16	1.15E-14	miRNA star	21	UP
miR393a-3p	AGO1 del 1-189	4.299513925	1.96E-37	1.19E-35	miRNA star	21	UP
miR393a-5p;miR393b-5p	AGO1 del 1-189	-4.065207434	7.45E-07	3.46E-06	miRNA	22	DOWN
miR393a-5p;miR393b-5p	AGO1 del 1-90	-0.415232922	0.487891337	0.761278725	miRNA	22	NO
miR393a-5p;miR393b-5p	ago1-36	-4.399107673	2.57E-09	1.31E-08	miRNA	22	DOWN
miR393a-5p;miR393b-5p	AGO1 del 91-189	-1.994791615	0.002285025	0.006670798	miRNA	22	DOWN
miR393b-3p	AGO1 del 1-90	-0.923102447	0.000277344	0.002509965	miRNA star	21	DOWN
miR393b-3p	AGO1 del 1-189	1.514378566	1.57E-09	9.50E-09	miRNA star	21	UP
miR393b-3p	ago1-36	2.230664203	5.45E-19	5.42E-18	miRNA star	21	UP
miR393b-3p	AGO1 del 91-189	1.391854833	2.95E-08	1.78E-07	miRNA star	21	UP
miR394a;miR394b-5p	ago1-36	-3.980353463	1.54E-34	4.17E-33	miRNA	20	DOWN
miR394a;miR394b-5p	AGO1 del 91-189	-0.047563683	0.87932811	0.95878547	miRNA	20	NO
miR394a;miR394b-5p	AGO1 del 1-90	0.001360583	0.996537443	0.996537443	miRNA	20	NO
miR394a;miR394b-5p	AGO1 del 1-189	-2.827873877	2.24E-18	4.05E-17	miRNA	20	DOWN
miR395a;miR395d;miR395e	ago1-36	0.514987739	0.339398406	0.430512072	miRNA	21	NO
miR395a;miR395d;miR395e	AGO1 del 1-90	-0.016270737	0.977975856	0.996537443	miRNA	21	NO
miR395a;miR395d;miR395e	AGO1 del 91-189	0.234598251	0.682108785	0.802218699	miRNA	21	NO
miR395a;miR395d;miR395e	AGO1 del 1-189	2.289035972	1.70E-05	6.16E-05	miRNA	21	UP
miR395b;miR395c;miR395f	AGO1 del 91-189	-0.036986751	0.92559551	0.970139062	miRNA	21	NO
miR395b;miR395c;miR395f	ago1-36	-0.906361722	0.020491085	0.036531485	miRNA	21	NO
miR395b;miR395c;miR395f	AGO1 del 1-189	1.113828878	0.003809331	0.008544793	miRNA	21	UP
miR395b;miR395c;miR395f	AGO1 del 1-90	0.144071481	0.716055564	0.861298207	miRNA	21	NO
miR396a-3p	ago1-36	1.479159207	2.11E-09	1.11E-08	miRNA star	21	UP
miR396a-3p	AGO1 del 91-189	2.761126707	5.20E-29	4.71E-27	miRNA star	21	UP
miR396a-3p	AGO1 del 1-90	-0.953096029	0.000165172	0.001632218	miRNA star	21	DOWN
miR396a-3p	AGO1 del 1-189	2.901563452	6.82E-32	3.08E-30	miRNA star	21	UP
miR396a-5p	AGO1 del 1-90	-0.38045952	0.290472952	0.590737127	miRNA	21	NO
miR396a-5p	AGO1 del 1-189	-1.602374572	8.72E-06	3.36E-05	miRNA	21	DOWN
miR396a-5p	ago1-36	-2.089960652	6.42E-09	2.82E-08	miRNA	21	DOWN
miR396a-5p	AGO1 del 91-189	-1.627793997	6.40E-06	2.97E-05	miRNA	21	DOWN
miR396b-3p	AGO1 del 1-90	-1.003703615	0.000299392	0.002580477	miRNA star	21	DOWN
miR396b-3p	AGO1 del 1-189	3.24285205	1.89E-37	1.19E-35	miRNA star	21	UP
miR396b-3p	ago1-36	3.248374259	1.05E-37	3.95E-36	miRNA star	21	UP
miR396b-3p	AGO1 del 91-189	2.810968437	2.06E-28	1.24E-26	miRNA star	21	UP
miR396b-5p	ago1-36	-3.220698926	2.89E-22	3.41E-21	miRNA	21	DOWN
miR396b-5p	AGO1 del 91-189	-1.472822413	8.88E-06	4.02E-05	miRNA	21	DOWN
miR396b-5p	AGO1 del 1-90	-0.512330758	0.121689693	0.328743798	miRNA	21	NO
miR396b-5p	AGO1 del 1-189	-2.225633296	2.00E-11	1.65E-10	miRNA	21	DOWN
miR397a	AGO1 del 91-189	-0.752527088	0.264055519	0.382352392	miRNA	21	NO
miR397a	ago1-36	-3.04110145	3.22E-05	9.23E-05	miRNA	21	DOWN
miR397a	AGO1 del 1-189	0.350799646	0.577282665	0.674117176	miRNA	21	NO
miR397a	AGO1 del 1-90	0.204590292	0.751197858	0.878924984	miRNA	21	NO
miR397b	AGO1 del 1-189	0.085191903	0.844593651	0.883650005	miRNA	21	NO
miR397b	AGO1 del 1-90	1.063785281	0.013908876	0.057216057	miRNA	21	NO
miR397b	AGO1 del 91-189	-0.860598793	0.053836378	0.112004419	miRNA	21	NO
miR397b	ago1-36	-1.006771881	0.020681846	0.036531485	miRNA	21	NO
miR398a-3p	ago1-36	-2.585758248	5.96E-16	4.90E-15	miRNA	21	DOWN
miR398a-3p	AGO1 del 1-90	-1.262725486	7.89E-05	0.001035351	miRNA	21	DOWN
miR398a-3p	AGO1 del 91-189	-1.349721043	2.43E-05	9.78E-05	miRNA	21	DOWN
miR398a-3p	AGO1 del 1-189	-1.557710736	1.09E-06	4.83E-06	miRNA	21	DOWN
miR398a-5p	AGO1 del 1-90	-0.590701303	0.341201437	0.635000689	miRNA star	21	NO
miR398a-5p	AGO1 del 91-189	0.685529902	0.190647788	0.294933757	miRNA star	21	NO
miR398a-5p	AGO1 del 1-189	2.965167262	2.84E-10	1.91E-09	miRNA star	21	UP
miR398a-5p	ago1-36	3.54376111	1.92E-14	1.39E-13	miRNA star	21	UP
miR398b-3p;miR398c-3p	AGO1 del 1-90	-1.722859312	4.99E-10	9.02E-08	miRNA	21	DOWN
miR398b-3p;miR398c-3p	ago1-36	-2.50192419	1.65E-19	1.73E-18	miRNA	21	DOWN
miR398b-3p;miR398c-3p	AGO1 del 91-189	-1.561547372	1.72E-08	1.07E-07	miRNA	21	DOWN
miR398b-3p;miR398c-3p	AGO1 del 1-189	-1.59575769	8.31E-09	4.56E-08	miRNA	21	DOWN
miR398b-5p;miR398c-5p	AGO1 del 91-189	-0.410502829	0.186401502	0.293379755	miRNA star	21	NO
miR398b-5p;miR398c-5p	AGO1 del 1-189	0.107147574	0.72330678	0.798283702	miRNA star	21	NO
miR398b-5p;miR398c-5p	ago1-36	0.043382733	0.884243212	0.90827156	miRNA star	21	NO
miR398b-5p;miR398c-5p	AGO1 del 1-90	0.415539423	0.172180741	0.432843252	miRNA star	21	NO
miR399a	AGO1 del 1-90	0.254959985	0.690391282	0.861298207	miRNA	21	NO
miR399a	AGO1 del 1-189	-3.910091122	1.18E-05	4.44E-05	miRNA	21	DOWN
miR399a	ago1-36	-7.08680965	9.38E-08	3.48E-07	miRNA	21	DOWN
miR399a	AGO1 del 91-189	-3.008400066	0.000237153	0.000841661	miRNA	21	DOWN
miR399b;miR399c-3p	AGO1 del 1-189	-0.772410365	0.015344515	0.031206261	miRNA	21	NO
miR399b;miR399c-3p	AGO1 del 1-90	-0.891396614	0.005739052	0.028074822	miRNA	21	NO
miR399b;miR399c-3p	AGO1 del 91-189	-0.418002477	0.189606285	0.294933757	miRNA	21	NO
miR399b;miR399c-3p	ago1-36	-1.505970955	2.09E-06	6.60E-06	miRNA	21	DOWN
miR400	AGO1 del 1-189	-3.913741575	0.000101802	0.000335021	miRNA	21	DOWN
miR400	ago1-36	-4.632709107	1.55E-06	5.04E-06	miRNA	21	DOWN
miR400	AGO1 del 1-90	0.201202282	0.785729209	0.894446458	miRNA	21	NO
miR400	AGO1 del 91-189	-2.570712909	0.00332933	0.009415763	miRNA	21	DOWN
miR403-3p	AGO1 del 91-189	-0.279271236	0.347304082	0.491109679	miRNA	21	NO
miR403-3p	AGO1 del 1-189	-0.344544762	0.246057898	0.337397572	miRNA	21	NO
miR403-3p	AGO1 del 1-90	-0.240444066	0.418531833	0.676377338	miRNA	21	NO
miR403-3p	ago1-36	-2.423198936	3.90E-16	3.51E-15	miRNA	21	DOWN
miR403-5p	AGO1 del 1-90	-0.154806378	0.651521231	0.839512794	miRNA star	22	NO
miR403-5p	AGO1 del 91-189	-0.92205644	0.007841576	0.020276076	miRNA star	22	NO
miR403-5p	AGO1 del 1-189	0.703161307	0.037297187	0.069310941	miRNA star	22	NO
miR403-5p	ago1-36	-0.165252862	0.624260618	0.702293195	miRNA star	22	NO
miR408-3p	AGO1 del 1-189	-1.810131576	4.98E-08	2.48E-07	miRNA	21	DOWN
miR408-3p	AGO1 del 1-90	-1.502766925	6.05E-06	0.000140823	miRNA	21	DOWN
miR408-3p	ago1-36	-2.703888638	3.78E-16	3.51E-15	miRNA	21	DOWN
miR408-3p	AGO1 del 91-189	-1.973928217	2.85E-09	2.15E-08	miRNA	21	DOWN
miR408-5p	AGO1 del 1-90	-1.110877426	8.48E-05	0.001035351	miRNA star	21	DOWN
miR408-5p	AGO1 del 1-189	0.290246762	0.299234496	0.403692989	miRNA star	21	NO
miR408-5p	ago1-36	0.366881483	0.188566665	0.260139414	miRNA star	21	NO
miR408-5p	AGO1 del 91-189	-1.292936951	4.77E-06	2.27E-05	miRNA star	21	DOWN
miR447a-3p;miR447b	AGO1 del 91-189	-1.90132447	0.000672156	0.002134391	miRNA	22	DOWN
miR447a-3p;miR447b	AGO1 del 1-189	-1.756468464	0.001113695	0.002921431	miRNA	22	DOWN
miR447a-3p;miR447b	ago1-36	-2.901217764	9.69E-08	3.52E-07	miRNA	22	DOWN
miR447a-3p;miR447b	AGO1 del 1-90	-0.848108099	0.108305851	0.30159014	miRNA	22	NO
miR447a.2-3p	AGO1 del 1-90	0.409396502	0.297956084	0.597632008	miRNA	21	NO
miR447a.2-3p	AGO1 del 1-189	-1.952569348	2.61E-06	1.10E-05	miRNA	21	DOWN
miR447a.2-3p	ago1-36	-1.14812978	0.003518288	0.007643177	miRNA	21	DOWN
miR447a.2-3p	AGO1 del 91-189	-2.787976723	7.62E-10	6.57E-09	miRNA	21	DOWN
miR472-3p	AGO1 del 91-189	-2.389929985	8.34E-05	0.000308027	miRNA	22	DOWN
miR472-3p	AGO1 del 1-189	-4.574766723	5.17E-09	2.92E-08	miRNA	22	DOWN
miR472-3p	AGO1 del 1-90	-1.755488637	0.002700182	0.0162911	miRNA	22	NO
miR472-3p	ago1-36	-3.764556605	5.95E-10	3.31E-09	miRNA	22	DOWN
miR472-5p	ago1-36	3.504411143	5.54E-23	6.98E-22	miRNA star	21	UP
miR472-5p	AGO1 del 91-189	1.415199429	0.000127473	0.000461453	miRNA star	21	UP
miR472-5p	AGO1 del 1-90	-0.513690543	0.218686164	0.494777447	miRNA star	21	NO
miR472-5p	AGO1 del 1-189	3.072886932	8.31E-18	1.25E-16	miRNA star	21	UP
miR5012	AGO1 del 1-90	-0.527690568	0.352991406	0.635000689	miRNA	21	NO
miR5012	AGO1 del 91-189	-1.080318418	0.063052771	0.128230916	miRNA	21	NO
miR5012	AGO1 del 1-189	-2.313361261	0.000217775	0.00069153	miRNA	21	DOWN
miR5012	ago1-36	-4.41371917	1.37E-09	7.38E-09	miRNA	21	DOWN
miR5020b	AGO1 del 1-90	-0.751436341	0.374652788	0.635000689	miRNA	21	NO
miR5020b	ago1-36	-2.855058291	0.001214575	0.00276572	miRNA	21	DOWN
miR5020b	AGO1 del 91-189	-3.929527172	0.002142188	0.006356329	miRNA	21	DOWN
miR5020b	AGO1 del 1-189	-1.31529491	0.120438556	0.183188057	miRNA	21	NO
miR5026	AGO1 del 1-189	0.142880777	0.608849066	0.701921535	miRNA	21	NO
miR5026	AGO1 del 1-90	0.185771302	0.505919839	0.761643686	miRNA	21	NO
miR5026	AGO1 del 91-189	-0.061716091	0.825104122	0.916219915	miRNA	21	NO
miR5026	ago1-36	0.936600832	0.000792422	0.001945035	miRNA	21	UP
miR5028	AGO1 del 91-189	-0.960679938	0.165759735	0.27275011	miRNA	21	NO
miR5028	ago1-36	3.047665888	2.08E-08	8.95E-08	miRNA	21	UP
miR5028	AGO1 del 1-189	2.039593337	0.00024627	0.000755507	miRNA	21	UP
miR5028	AGO1 del 1-90	0.393538092	0.520556591	0.7660223	miRNA	21	NO
miR5637	AGO1 del 1-90	-0.538091789	0.602027164	0.820315463	miRNA	21	NO
miR5637	AGO1 del 91-189	-1.253835581	0.246584818	0.364111811	miRNA	21	NO
miR5637	ago1-36	-1.103858079	0.25678468	0.344200741	miRNA	21	NO
miR5637	AGO1 del 1-189	0.161928754	0.86644004	0.901296823	miRNA	21	NO
miR5642b;miR5642a	AGO1 del 91-189	-0.622010611	0.393098727	0.530976638	miRNA	20	NO
miR5642b;miR5642a	AGO1 del 1-189	-0.182885311	0.792602654	0.838953686	miRNA	20	NO
miR5642b;miR5642a	ago1-36	-1.161465623	0.094701204	0.139832247	miRNA	20	NO
miR5642b;miR5642a	AGO1 del 1-90	-0.822899234	0.273026078	0.574624653	miRNA	20	NO
miR5643a;miR5643b	ago1-36	0.020250712	0.98512728	0.989906164	miRNA	21	NO
miR5643a;miR5643b	AGO1 del 91-189	-1.892905329	0.139268046	0.235584264	miRNA	21	NO
miR5643a;miR5643b	AGO1 del 1-90	-4.592383165	0.003779968	0.021380443	miRNA	21	NO
miR5643a;miR5643b	AGO1 del 1-189	-3.304811225	0.024854589	0.048898702	miRNA	21	NO
miR5650	ago1-36	-1.322054382	0.01751645	0.031832778	miRNA	21	NO
miR5650	AGO1 del 1-90	-0.192156679	0.73404078	0.86837504	miRNA	21	NO
miR5650	AGO1 del 91-189	-1.069933907	0.068519883	0.1362868	miRNA	21	NO
miR5650	AGO1 del 1-189	-0.578177724	0.303332376	0.403699706	miRNA	21	NO
miR5651	AGO1 del 1-189	1.540402907	0.038281414	0.069310941	miRNA	21	NO
miR5651	AGO1 del 1-90	0.2048359	0.803881908	0.903743014	miRNA	21	NO
miR5651	AGO1 del 91-189	0.244284588	0.762865238	0.852337087	miRNA	21	NO
miR5651	ago1-36	1.56023751	0.031897481	0.053350654	miRNA	21	NO
miR5654-3p	AGO1 del 91-189	-3.07056721	0.0067535	0.017715703	miRNA star	23	NO
miR5654-3p	AGO1 del 1-189	-1.55788611	0.077975889	0.124899433	miRNA star	23	NO
miR5654-3p	AGO1 del 1-90	0.248039806	0.762382445	0.878924984	miRNA star	23	NO
miR5654-3p	ago1-36	-3.267494716	0.000579794	0.001461081	miRNA star	23	DOWN
miR5656	AGO1 del 1-90	-0.858913477	0.513373092	0.761643686	miRNA	21	NO
miR5656	AGO1 del 1-189	0.791430533	0.488906439	0.589947103	miRNA	21	NO
miR5656	ago1-36	0.285733932	0.800153404	0.864165676	miRNA	21	NO
miR5656	AGO1 del 91-189	0.04214084	0.972025712	0.984533012	miRNA	21	NO
miR5663-3p	ago1-36	0.551657554	0.352114646	0.440726279	miRNA star	21	NO
miR5663-3p	AGO1 del 91-189	1.084430776	0.074699805	0.146963747	miRNA star	21	NO
miR5663-3p	AGO1 del 1-189	1.143955004	0.056332192	0.096189875	miRNA star	21	NO
miR5663-3p	AGO1 del 1-90	0.559590424	0.374641494	0.635000689	miRNA star	21	NO
miR5663-5p	AGO1 del 1-189	1.069775528	0.085997878	0.136540491	miRNA	21	NO
miR5663-5p	AGO1 del 1-90	-0.074527704	0.911853214	0.956287517	miRNA	21	NO
miR5663-5p	ago1-36	0.274832678	0.657560221	0.731052245	miRNA	21	NO
miR5663-5p	AGO1 del 91-189	1.003748386	0.111762947	0.202290934	miRNA	21	NO
miR5995b;miR5595a	ago1-36	-1.813325475	3.53E-06	1.09E-05	miRNA	21	DOWN
miR5995b;miR5595a	AGO1 del 91-189	-1.286281577	0.001324106	0.003994386	miRNA	21	DOWN
miR5995b;miR5595a	AGO1 del 1-90	-0.885626272	0.025916745	0.097727728	miRNA	21	NO
miR5995b;miR5595a	AGO1 del 1-189	-0.929884453	0.017699126	0.03559491	miRNA	21	NO
miR5996	AGO1 del 1-189	-3.852754735	4.95E-06	2.04E-05	miRNA	22	DOWN
miR5996	AGO1 del 1-90	-1.303245138	0.050264416	0.164808429	miRNA	22	NO
miR5996	ago1-36	-7.25935877	3.71E-08	1.46E-07	miRNA	22	DOWN
miR5996	AGO1 del 91-189	-0.256866924	0.681174382	0.802218699	miRNA	22	NO
miR775	AGO1 del 91-189	-1.413444995	0.000275012	0.000939192	miRNA	20	DOWN
miR775	AGO1 del 1-189	-1.349946477	0.000443394	0.001273878	miRNA	20	DOWN
miR775	ago1-36	-3.192710426	5.40E-16	4.64E-15	miRNA	20	DOWN
miR775	AGO1 del 1-90	-0.849432434	0.027238844	0.099084291	miRNA	20	NO
miR779.2	AGO1 del 91-189	-1.117672208	0.079242369	0.150868254	miRNA	21	NO
miR779.2	AGO1 del 1-189	-1.240523143	0.046651053	0.082782752	miRNA	21	NO
miR779.2	ago1-36	-1.348563665	0.022349106	0.038752119	miRNA	21	NO
miR779.2	AGO1 del 1-90	-0.106162234	0.859503226	0.948598073	miRNA	21	NO
miR781a;miR781b	AGO1 del 1-90	0.053966939	0.897348403	0.956287517	miRNA	21	NO
miR781a;miR781b	AGO1 del 91-189	0.375604483	0.359325985	0.500292333	miRNA	21	NO
miR781a;miR781b	ago1-36	-0.954779112	0.019663747	0.035394744	miRNA	21	NO
miR781a;miR781b	AGO1 del 1-189	0.304709785	0.452886122	0.553867488	miRNA	21	NO
miR8175	AGO1 del 91-189	-2.007466717	0.025225973	0.058537193	miRNA	20	NO
miR8175	AGO1 del 1-189	-1.353109067	0.098642794	0.153916773	miRNA	20	NO
miR8175	AGO1 del 1-90	-0.281576337	0.723300152	0.861298207	miRNA	20	NO
miR8175	ago1-36	-1.713414375	0.030294033	0.05112118	miRNA	20	NO
miR822-3p	AGO1 del 91-189	0.77316114	0.122788953	0.217890201	miRNA star	21	NO
miR822-3p	AGO1 del 1-189	1.420117305	0.003823913	0.008544793	miRNA star	21	UP
miR822-3p	ago1-36	-0.058198974	0.90638768	0.921006836	miRNA star	21	NO
miR822-3p	AGO1 del 1-90	-0.995367168	0.072738271	0.223146223	miRNA star	21	NO
miR822-5p	ago1-36	-2.098115622	2.02E-06	6.46E-06	miRNA	21	DOWN
miR822-5p	AGO1 del 91-189	-1.876872674	2.65E-05	0.000104109	miRNA	21	DOWN
miR822-5p	AGO1 del 1-90	-0.528717358	0.231082397	0.516369308	miRNA	21	NO
miR822-5p	AGO1 del 1-189	-1.178411874	0.007647932	0.016285596	miRNA	21	NO
miR823	AGO1 del 1-189	-0.438039345	0.412739183	0.518790222	miRNA	21	NO
miR823	ago1-36	-3.027646195	3.97E-07	1.36E-06	miRNA	21	DOWN
miR823	AGO1 del 91-189	-0.765681894	0.167461144	0.272770704	miRNA	21	NO
miR823	AGO1 del 1-90	-0.385756138	0.481566468	0.761278725	miRNA	21	NO
miR824-3p	AGO1 del 1-90	-1.079859527	0.012089617	0.052100494	miRNA star	21	NO
miR824-3p	ago1-36	1.112460688	0.008191559	0.016127131	miRNA star	21	NO
miR824-3p	AGO1 del 1-189	1.390985066	0.000959833	0.002554851	miRNA star	21	UP
miR824-3p	AGO1 del 91-189	0.215816198	0.610494187	0.74661789	miRNA star	21	NO
miR824-5p	AGO1 del 1-189	0.143350708	0.736319654	0.807720348	miRNA	21	NO
miR824-5p	AGO1 del 91-189	-0.651335579	0.128496821	0.225805094	miRNA	21	NO
miR824-5p	AGO1 del 1-90	-0.1529769	0.720467948	0.861298207	miRNA	21	NO
miR824-5p	ago1-36	0.512545976	0.227065374	0.310980838	miRNA	21	NO
miR825	AGO1 del 91-189	0.1750096	0.688860877	0.802218699	miRNA	21	NO
miR825	ago1-36	-2.62561618	2.71E-08	1.11E-07	miRNA	21	DOWN
miR825	AGO1 del 1-189	-0.831448925	0.063982948	0.106246914	miRNA	21	NO
miR825	AGO1 del 1-90	-0.712396815	0.12152442	0.328743798	miRNA	21	NO
miR826a	AGO1 del 1-189	6.091934845	2.28E-06	9.81E-06	miRNA	21	UP
miR826a	ago1-36	5.829213648	5.57E-06	1.70E-05	miRNA	21	UP
miR826a	AGO1 del 91-189	2.516343346	0.086298003	0.159387128	miRNA	21	NO
miR826a	AGO1 del 1-90	4.141417265	0.002141126	0.013363577	miRNA	21	NO
miR827	AGO1 del 91-189	-2.998373851	1.94E-10	1.75E-09	miRNA	21	DOWN
miR827	ago1-36	-2.69690327	1.12E-10	6.83E-10	miRNA	21	DOWN
miR827	AGO1 del 1-189	-2.413228512	2.74E-08	1.46E-07	miRNA	21	DOWN
miR827	AGO1 del 1-90	0.150395559	0.708629378	0.861298207	miRNA	21	NO
miR829-3p.1	AGO1 del 1-90	-0.471641957	0.337099957	0.635000689	miRNA	24	NO
miR829-3p.1	AGO1 del 1-189	-0.132284857	0.783928322	0.837210506	miRNA	24	NO
miR829-3p.1	ago1-36	-0.556636942	0.245119523	0.330911356	miRNA	24	NO
miR829-3p.1	AGO1 del 91-189	-0.857086902	0.082877089	0.154646939	miRNA	24	NO
miR829-3p.2	AGO1 del 1-90	0.103755377	0.910791174	0.956287517	miRNA	21	NO
miR829-3p.2	AGO1 del 91-189	-0.334333481	0.721617549	0.823904899	miRNA	21	NO
miR829-3p.2	AGO1 del 1-189	0.006722456	0.994097098	0.994097098	miRNA	21	NO
miR829-3p.2	ago1-36	-1.705224929	0.069293471	0.107348082	miRNA	21	NO
miR829-5p	AGO1 del 91-189	-1.205857464	0.010933416	0.027108881	miRNA star	21	NO
miR829-5p	ago1-36	1.162037425	0.005455217	0.011455957	miRNA star	21	NO
miR829-5p	AGO1 del 1-189	1.068190865	0.011686786	0.024313888	miRNA star	21	NO
miR829-5p	AGO1 del 1-90	-0.414698657	0.360955386	0.635000689	miRNA star	21	NO
miR831-5p	AGO1 del 1-189	4.829381427	0.000721139	0.002039472	miRNA star	22	UP
miR831-5p	AGO1 del 1-90	-0.136764987	0.940387898	0.972629769	miRNA star	22	NO
miR831-5p	AGO1 del 91-189	1.541020532	0.373257683	0.515722448	miRNA star	22	NO
miR831-5p	ago1-36	5.471798304	0.00010231	0.000268564	miRNA star	22	UP
miR833a-3p	AGO1 del 1-189	-0.501779888	0.584426556	0.678084658	miRNA star	22	NO
miR833a-3p	AGO1 del 1-90	-0.472608413	0.619100157	0.836247227	miRNA star	22	NO
miR833a-3p	AGO1 del 91-189	0.355254983	0.691415011	0.802218699	miRNA star	22	NO
miR833a-3p	ago1-36	-0.606405723	0.491322984	0.580375275	miRNA star	22	NO
miR833a-5p	AGO1 del 1-90	1.111025472	0.035261784	0.12195011	miRNA	22	NO
miR833a-5p	ago1-36	2.777561505	3.57E-09	1.69E-08	miRNA	22	UP
miR833a-5p	AGO1 del 1-189	3.726869876	2.46E-15	3.17E-14	miRNA	22	UP
miR833a-5p	AGO1 del 91-189	3.122203658	6.51E-11	6.54E-10	miRNA	22	UP
miR837-3p	AGO1 del 1-90	-0.322546109	0.560434616	0.79872965	miRNA	21	NO
miR837-3p	ago1-36	-1.841579767	0.00087986	0.002131968	miRNA	21	DOWN
miR837-3p	AGO1 del 91-189	-0.511775203	0.355678793	0.499053191	miRNA	21	NO
miR837-3p	AGO1 del 1-189	-0.059114627	0.913638106	0.934285295	miRNA	21	NO
miR837-5p	AGO1 del 1-189	-0.809301899	0.312241801	0.41252384	miRNA star	21	NO
miR837-5p	AGO1 del 1-90	-2.569225636	0.009319845	0.041143706	miRNA star	21	NO
miR837-5p	AGO1 del 91-189	-1.243434349	0.138461643	0.235584264	miRNA star	21	NO
miR837-5p	ago1-36	-1.061136304	0.173274697	0.240800866	miRNA star	21	NO
miR838	AGO1 del 1-189	0.385089044	0.665868556	0.753263805	miRNA	21	NO
miR838	AGO1 del 91-189	-0.93471968	0.343217848	0.489152996	miRNA	21	NO
miR838	AGO1 del 1-90	-1.184092277	0.250558237	0.540756673	miRNA	21	NO
miR838	ago1-36	-0.781600821	0.38374296	0.467918835	miRNA	21	NO
miR840-3p	AGO1 del 1-90	-0.633771332	0.484171898	0.761278725	miRNA star	21	NO
miR840-3p	AGO1 del 1-189	-2.948992143	0.005302582	0.011563461	miRNA star	21	NO
miR840-3p	ago1-36	-4.61014675	8.28E-05	0.000220378	miRNA star	21	DOWN
miR840-3p	AGO1 del 91-189	-2.851256033	0.009559269	0.02403094	miRNA star	21	NO
miR840-5p	AGO1 del 1-189	2.682461492	2.44E-09	1.42E-08	miRNA	22	UP
miR840-5p	AGO1 del 1-90	0.686551605	0.160364679	0.414657242	miRNA	22	NO
miR840-5p	ago1-36	3.402228831	1.74E-14	1.32E-13	miRNA	22	UP
miR840-5p	AGO1 del 91-189	-0.880886852	0.114231432	0.204711775	miRNA	22	NO
miR841a-3p	AGO1 del 91-189	-0.063189511	0.917783108	0.970139062	miRNA star	21	NO
miR841a-3p	AGO1 del 1-90	-0.380373426	0.550154651	0.796623934	miRNA star	21	NO
miR841a-3p	AGO1 del 1-189	-0.023820704	0.968176138	0.978993749	miRNA star	21	NO
miR841a-3p	ago1-36	-0.489016365	0.401275502	0.486160705	miRNA star	21	NO
miR841b-3p	AGO1 del 1-189	4.236711142	0.00463169	0.010223608	miRNA star	21	NO
miR841b-3p	AGO1 del 91-189	4.959941001	0.000854103	0.002665389	miRNA star	21	UP
miR841b-3p	AGO1 del 1-90	1.719806978	0.330325617	0.635000689	miRNA star	21	NO
miR841b-3p	ago1-36	1.731014087	0.269723382	0.358998022	miRNA star	21	NO
miR843	AGO1 del 91-189	-0.35418175	0.629287038	0.764435932	miRNA	21	NO
miR843	ago1-36	-3.338365767	8.13E-05	0.000219404	miRNA	21	DOWN
miR843	AGO1 del 1-189	-1.505411691	0.051982916	0.090470267	miRNA	21	NO
miR843	AGO1 del 1-90	0.160071347	0.824421468	0.915461875	miRNA	21	NO
miR844-3p	AGO1 del 1-189	-1.14515575	0.145452099	0.214039267	miRNA star	21	NO
miR844-3p	AGO1 del 1-90	-0.405503903	0.60277324	0.820315463	miRNA star	21	NO
miR844-3p	ago1-36	-2.396686886	0.00268107	0.005892119	miRNA star	21	DOWN
miR844-3p	AGO1 del 91-189	-0.495911332	0.522694008	0.680630327	miRNA star	21	NO
miR845a	AGO1 del 1-189	-1.410308439	0.007100852	0.015300644	miRNA	21	NO
miR845a	AGO1 del 1-90	-0.658722352	0.204360958	0.481090629	miRNA	21	NO
miR845a	AGO1 del 91-189	-1.651819651	0.002357762	0.006773889	miRNA	21	DOWN
miR845a	ago1-36	-2.246639297	1.55E-05	4.52E-05	miRNA	21	DOWN
miR846-3p	AGO1 del 1-189	-2.909070057	4.84E-12	4.17E-11	miRNA	21	DOWN
miR846-3p	AGO1 del 1-90	-0.27311359	0.501455792	0.761643686	miRNA	21	NO
miR846-3p	ago1-36	-4.637792588	9.58E-27	1.65E-25	miRNA	21	DOWN
miR846-3p	AGO1 del 91-189	-3.391813598	7.06E-15	1.28E-13	miRNA	21	DOWN
miR846-5p	ago1-36	-0.50416448	0.574179035	0.657695986	miRNA star	21	NO
miR846-5p	AGO1 del 1-189	-0.255213114	0.78390918	0.837210506	miRNA star	21	NO
miR846-5p	AGO1 del 1-90	-0.012810815	0.989241416	0.996537443	miRNA star	21	NO
miR846-5p	AGO1 del 91-189	-2.653014445	0.04474612	0.097578889	miRNA star	21	NO
miR847	AGO1 del 91-189	-3.691540269	0.000530814	0.001723472	miRNA	21	DOWN
miR847	ago1-36	-7.880043632	2.33E-08	9.78E-08	miRNA	21	DOWN
miR847	AGO1 del 1-90	-0.89843554	0.279461246	0.58140788	miRNA	21	NO
miR847	AGO1 del 1-189	-5.93100573	2.62E-05	9.30E-05	miRNA	21	DOWN
miR848	AGO1 del 1-90	-0.472126976	0.547819744	0.796623934	miRNA	22	NO
miR848	ago1-36	0.223136538	0.750065157	0.819435345	miRNA	22	NO
miR848	AGO1 del 91-189	0.328366302	0.654348732	0.789580803	miRNA	22	NO
miR848	AGO1 del 1-189	0.56375377	0.42996617	0.532163038	miRNA	22	NO
miR850	AGO1 del 91-189	-3.371103928	0.005754026	0.015544459	miRNA	22	NO
miR850	ago1-36	-2.466330986	0.011279859	0.021107854	miRNA	22	NO
miR850	AGO1 del 1-90	-3.174051183	0.009139921	0.041143706	miRNA	22	NO
miR850	AGO1 del 1-189	-4.364245567	0.001322632	0.00332495	miRNA	22	DOWN
miR852	ago1-36	0.575677604	0.139363111	0.196564389	miRNA	21	NO
miR852	AGO1 del 1-90	-1.298461919	0.004525757	0.024093003	miRNA	21	NO
miR852	AGO1 del 91-189	-0.849495823	0.049313842	0.103788434	miRNA	21	NO
miR852	AGO1 del 1-189	-0.060187387	0.881904267	0.912140985	miRNA	21	NO
miR857	AGO1 del 91-189	-1.160481907	0.080018522	0.150868254	miRNA	21	NO
miR857	AGO1 del 1-189	-0.763579094	0.220983971	0.307677682	miRNA	21	NO
miR857	ago1-36	-2.728730965	5.51E-05	0.000155507	miRNA	21	DOWN
miR857	AGO1 del 1-90	0.528403306	0.378895439	0.635000689	miRNA	21	NO
miR858a	AGO1 del 1-189	0.891575126	0.035725356	0.067357182	miRNA	21	NO
miR858a	AGO1 del 1-90	0.718761263	0.096198174	0.276378882	miRNA	21	NO
miR858a	AGO1 del 91-189	0.85313314	0.046374784	0.099926618	miRNA	21	NO
miR858a	ago1-36	-1.178765242	0.00702106	0.014116812	miRNA	21	NO
miR858b	ago1-36	-0.008323197	0.989906164	0.989906164	miRNA	21	NO
miR858b	AGO1 del 1-90	0.273887034	0.712644482	0.861298207	miRNA	21	NO
miR858b	AGO1 del 91-189	4.30630569	6.17E-13	9.30E-12	miRNA	21	UP
miR858b	AGO1 del 1-189	3.983118331	2.75E-11	2.07E-10	miRNA	21	UP
miR860	AGO1 del 1-90	0.495466787	0.661812258	0.839512794	miRNA	21	NO
miR860	AGO1 del 1-189	-1.890838799	0.144335325	0.214039267	miRNA	21	NO
miR860	ago1-36	-1.212694507	0.287783387	0.37572803	miRNA	21	NO
miR860	AGO1 del 91-189	-0.022303396	0.984533012	0.984533012	miRNA	21	NO
miR861-3p	AGO1 del 1-189	-0.771849929	0.525962668	0.630458562	miRNA	21	NO
miR861-3p	AGO1 del 1-90	0.526005365	0.645992338	0.839512794	miRNA	21	NO
miR861-3p	ago1-36	0.56563902	0.596502494	0.676789166	miRNA	21	NO
miR861-3p	AGO1 del 91-189	0.106805941	0.926941073	0.970139062	miRNA	21	NO
miR862-5p	AGO1 del 1-90	0.021973326	0.983939902	0.996537443	miRNA	21	NO
miR862-5p	ago1-36	-3.38534404	0.009528775	0.018376922	miRNA	21	NO
miR862-5p	AGO1 del 91-189	-0.118310311	0.913484843	0.970139062	miRNA	21	NO
miR862-5p	AGO1 del 1-189	-2.953731275	0.038293338	0.069310941	miRNA	21	NO
miR863-3p	ago1-36	-2.237515486	0.006363566	0.012932408	miRNA	21	NO
miR863-3p	AGO1 del 91-189	-0.097871348	0.900940442	0.970139062	miRNA	21	NO
miR863-3p	AGO1 del 1-189	-1.34705213	0.10286538	0.159133623	miRNA	21	NO
miR863-3p	AGO1 del 1-90	-0.711304635	0.38639369	0.641626219	miRNA	21	NO
miR865-5p	AGO1 del 1-189	-0.110468234	0.892999288	0.918368586	miRNA	21	NO
miR865-5p	AGO1 del 1-90	-0.122459816	0.886165318	0.956287517	miRNA	21	NO
miR865-5p	AGO1 del 91-189	-1.069607577	0.247435098	0.364111811	miRNA	21	NO
miR865-5p	ago1-36	0.726098754	0.343957562	0.433386528	miRNA	21	NO
miR866-3p	AGO1 del 91-189	-1.714321078	2.00E-05	8.23E-05	miRNA	20	DOWN
miR866-3p	AGO1 del 1-189	1.263466229	0.000294212	0.000887541	miRNA	20	UP
miR866-3p	AGO1 del 1-90	-1.09620748	0.004660009	0.024098904	miRNA	20	NO
miR866-3p	ago1-36	2.413087884	2.34E-12	1.52E-11	miRNA	20	UP
miR869.2	AGO1 del 1-189	-2.622522116	0.03334451	0.063530066	miRNA	21	NO
miR869.2	AGO1 del 1-90	-0.627811415	0.578840823	0.80592453	miRNA	21	NO
miR869.2	AGO1 del 91-189	-2.173715014	0.07590051	0.147217438	miRNA	21	NO
miR869.2	ago1-36	-3.338289693	0.005617917	0.011667982	miRNA	21	NO
