# Supplementary material for: The N-terminal extension of Arabidopsis ARGONAUTE 1 is essential for microRNA activities
Source: PLoS Genet. 2023 Mar 8;19(3):e1010450. doi: 10.1371/journal.pgen.1010450 (PMC9994745; doi:10.1371/journal.pgen.1010450)
Supplement: S2 Table — (CSV) [file pgen.1010450.s011.csv]

S2 Table. List of differentially accumulated AGO1-IPed small RNAs
miRNA	mutant IP vs. AGO1 IP	log2FoldChange	pvalue	padj	miRNA or miRNA*	size	diffexpressed
miR156a-5p;miR156b-5p;miR156c-5p;miR156d-5p;miR156e;miR156f-5p	AGO1 del 1-90 IP	-0.127705769	0.853849087	0.993660457	miRNA	20	NO
miR156a-5p;miR156b-5p;miR156c-5p;miR156d-5p;miR156e;miR156f-5p	AGO1 del 1-189 IP	-5.400883516	8.11E-15	8.23E-14	miRNA	20	DOWN
miR156a-5p;miR156b-5p;miR156c-5p;miR156d-5p;miR156e;miR156f-5p	AGO1 del 91-189 IP	-3.818366378	3.79E-08	1.50E-07	miRNA	20	DOWN
miR156b-3p	AGO1 del 91-189 IP	-7.063866774	6.93E-20	3.37E-18	miRNA star	23	DOWN
miR156b-3p	AGO1 del 1-189 IP	-7.098846049	8.90E-21	2.53E-19	miRNA star	23	DOWN
miR156b-3p	AGO1 del 1-90 IP	-0.664453662	0.348490055	0.993660457	miRNA star	23	NO
miR156g	AGO1 del 1-90 IP	-0.346892954	0.737033573	0.993660457	miRNA	20	NO
miR156g	AGO1 del 91-189 IP	-4.562773609	0.000155329	0.000314973	miRNA	20	DOWN
miR156g	AGO1 del 1-189 IP	-8.801578438	6.73E-07	1.57E-06	miRNA	20	DOWN
miR157a-3p;miR157b-3p	AGO1 del 1-90 IP	0.022797814	0.974627913	0.998295357	miRNA star	21	NO
miR157a-3p;miR157b-3p	AGO1 del 91-189 IP	-3.393907087	6.26E-06	1.47E-05	miRNA star	21	DOWN
miR157a-3p;miR157b-3p	AGO1 del 1-189 IP	-4.458752947	7.43E-09	2.40E-08	miRNA star	21	DOWN
miR157a-5p;miR157b-5p;miR157c-5p	AGO1 del 1-90 IP	-3.199126859	0.001106073	0.053529854	miRNA	21	NO
miR157a-5p;miR157b-5p;miR157c-5p	AGO1 del 1-189 IP	-10.16324466	5.84E-21	2.07E-19	miRNA	21	DOWN
miR157a-5p;miR157b-5p;miR157c-5p	AGO1 del 91-189 IP	-9.232535096	1.72E-18	5.04E-17	miRNA	21	DOWN
miR157c-3p	AGO1 del 1-90 IP	1.665958659	0.010366307	0.259338968	miRNA star	21	NO
miR157c-3p	AGO1 del 91-189 IP	-1.353408345	0.038909387	0.053592175	miRNA star	21	NO
miR157c-3p	AGO1 del 1-189 IP	-3.176507049	1.78E-06	3.89E-06	miRNA star	21	DOWN
miR158a-3p	AGO1 del 1-90 IP	0.129433868	0.865170886	0.993660457	miRNA	20	NO
miR158a-3p	AGO1 del 1-189 IP	-4.517797068	3.12E-09	1.11E-08	miRNA	20	DOWN
miR158a-3p	AGO1 del 91-189 IP	-3.569808863	2.84E-06	7.03E-06	miRNA	20	DOWN
miR158a-5p	AGO1 del 1-90 IP	0.622713971	0.380050681	0.993660457	miRNA star	21	NO
miR158a-5p	AGO1 del 91-189 IP	-3.747639245	1.92E-07	6.24E-07	miRNA star	21	DOWN
miR158a-5p	AGO1 del 1-189 IP	-5.300320489	4.62E-13	3.86E-12	miRNA star	21	DOWN
miR158b	AGO1 del 1-189 IP	-4.736386567	2.62E-09	9.55E-09	miRNA	20	DOWN
miR158b	AGO1 del 1-90 IP	0.555739164	0.467857496	0.993660457	miRNA	20	NO
miR158b	AGO1 del 91-189 IP	-3.736691048	1.96E-06	5.20E-06	miRNA	20	DOWN
miR159a	AGO1 del 91-189 IP	-4.632749602	3.30E-12	3.19E-11	miRNA	21	DOWN
miR159a	AGO1 del 1-90 IP	0.220270853	0.740318722	0.993660457	miRNA	21	NO
miR159a	AGO1 del 1-189 IP	-4.735904803	1.07E-12	7.62E-12	miRNA	21	DOWN
miR159b-3p	AGO1 del 1-90 IP	-0.091710261	0.902587593	0.994571041	miRNA	21	NO
miR159b-3p	AGO1 del 91-189 IP	-5.509332525	2.08E-13	2.34E-12	miRNA	21	DOWN
miR159b-3p	AGO1 del 1-189 IP	-6.020897413	1.02E-15	1.32E-14	miRNA	21	DOWN
miR159b-5p	AGO1 del 1-189 IP	-3.99595981	0.021852122	0.029836551	miRNA star	21	NO
miR159b-5p	AGO1 del 1-90 IP	1.155513143	0.423695946	0.993660457	miRNA star	21	NO
miR159b-5p	AGO1 del 91-189 IP	-6.129740186	0.002618018	0.004605189	miRNA star	21	DOWN
miR159c	AGO1 del 91-189 IP	-8.046630045	7.39E-07	2.12E-06	miRNA	21	DOWN
miR159c	AGO1 del 1-90 IP	-0.394622964	0.638299882	0.993660457	miRNA	21	NO
miR159c	AGO1 del 1-189 IP	-6.470699067	4.66E-09	1.58E-08	miRNA	21	DOWN
miR160a-5p;miR160b;miR160c-5p	AGO1 del 1-90 IP	-1.791267521	0.025698364	0.341985916	miRNA	21	NO
miR160a-5p;miR160b;miR160c-5p	AGO1 del 91-189 IP	-6.873291278	7.03E-16	1.46E-14	miRNA	21	DOWN
miR160a-5p;miR160b;miR160c-5p	AGO1 del 1-189 IP	-7.800032037	3.76E-19	8.89E-18	miRNA	21	DOWN
miR161.1	AGO1 del 1-189 IP	-7.651821745	3.15E-24	2.24E-22	miRNA	21	DOWN
miR161.1	AGO1 del 1-90 IP	0.182690778	0.808295827	0.993660457	miRNA	21	NO
miR161.1	AGO1 del 91-189 IP	-7.507616627	2.23E-23	3.26E-21	miRNA	21	DOWN
miR161.2	AGO1 del 1-189 IP	-4.696612188	2.90E-07	7.10E-07	miRNA	21	DOWN
miR161.2	AGO1 del 1-90 IP	-0.839381123	0.322214812	0.993660457	miRNA	21	NO
miR161.2	AGO1 del 91-189 IP	-5.320812927	6.43E-08	2.47E-07	miRNA	21	DOWN
miR162a-3p;miR162b-3p	AGO1 del 1-90 IP	-0.09551946	0.912708148	0.994879805	miRNA	21	NO
miR162a-3p;miR162b-3p	AGO1 del 91-189 IP	-4.799644278	3.65E-08	1.48E-07	miRNA	21	DOWN
miR162a-3p;miR162b-3p	AGO1 del 1-189 IP	-5.361383379	7.68E-10	3.11E-09	miRNA	21	DOWN
miR162a-5p;miR162b-5p	AGO1 del 1-189 IP	-9.84613645	7.80E-09	2.46E-08	miRNA star	22	DOWN
miR162a-5p;miR162b-5p	AGO1 del 91-189 IP	-6.944640108	2.87E-07	8.91E-07	miRNA star	22	DOWN
miR162a-5p;miR162b-5p	AGO1 del 1-90 IP	-0.750973638	0.411137984	0.993660457	miRNA star	22	NO
miR163	AGO1 del 1-90 IP	0.532422021	0.578560518	0.993660457	miRNA	24	NO
miR163	AGO1 del 91-189 IP	-4.992861245	7.75E-07	2.17E-06	miRNA	24	DOWN
miR163	AGO1 del 1-189 IP	-6.432274588	1.39E-09	5.49E-09	miRNA	24	DOWN
miR164a;miR164b-5p	AGO1 del 1-90 IP	-1.048575697	0.159129085	0.834222173	miRNA	21	NO
miR164a;miR164b-5p	AGO1 del 91-189 IP	-7.882196311	3.19E-22	2.33E-20	miRNA	21	DOWN
miR164a;miR164b-5p	AGO1 del 1-189 IP	-8.35615258	1.31E-24	1.87E-22	miRNA	21	DOWN
miR164b-3p	AGO1 del 1-90 IP	1.364416677	0.208221088	0.923647392	miRNA star	21	NO
miR164b-3p	AGO1 del 91-189 IP	-3.673431647	0.003232649	0.005618652	miRNA star	21	DOWN
miR164b-3p	AGO1 del 1-189 IP	-7.957656019	1.02E-05	2.01E-05	miRNA star	21	DOWN
miR164c-5p	AGO1 del 1-90 IP	-0.640070221	0.407141603	0.993660457	miRNA	21	NO
miR164c-5p	AGO1 del 1-189 IP	-8.602506968	3.75E-16	5.92E-15	miRNA	21	DOWN
miR164c-5p	AGO1 del 91-189 IP	-7.136964914	8.61E-15	1.40E-13	miRNA	21	DOWN
miR165a-3p;miR165b	AGO1 del 1-90 IP	-0.309233666	0.70705524	0.993660457	miRNA	21	NO
miR165a-3p;miR165b	AGO1 del 91-189 IP	-4.577180317	2.79E-08	1.16E-07	miRNA	21	DOWN
miR165a-3p;miR165b	AGO1 del 1-189 IP	-4.956076991	1.81E-09	6.76E-09	miRNA	21	DOWN
miR166a-3p;miR166b-3p;miR166c;miR166d;miR166e-3p;miR166f;miR166g	AGO1 del 1-90 IP	-1.408741738	0.078677232	0.648150532	miRNA	21	NO
miR166a-3p;miR166b-3p;miR166c;miR166d;miR166e-3p;miR166f;miR166g	AGO1 del 1-189 IP	-6.231188342	7.97E-15	8.23E-14	miRNA	21	DOWN
miR166a-3p;miR166b-3p;miR166c;miR166d;miR166e-3p;miR166f;miR166g	AGO1 del 91-189 IP	-6.073855574	3.73E-14	5.44E-13	miRNA	21	DOWN
miR167a-3p	AGO1 del 91-189 IP	-7.029375183	0.00352904	0.005922297	miRNA star	21	DOWN
miR167a-3p	AGO1 del 1-189 IP	-7.440537601	0.00201419	0.003143021	miRNA star	21	DOWN
miR167a-3p	AGO1 del 1-90 IP	-4.77384648	0.021689301	0.341805748	miRNA star	21	NO
miR167a-5p;miR167b	AGO1 del 1-90 IP	-1.761086406	0.036132799	0.391231822	miRNA	21	NO
miR167a-5p;miR167b	AGO1 del 91-189 IP	-6.362655541	4.99E-14	6.62E-13	miRNA	21	DOWN
miR167a-5p;miR167b	AGO1 del 1-189 IP	-6.7866786	9.46E-16	1.32E-14	miRNA	21	DOWN
miR167c-3p	AGO1 del 1-90 IP	0.731497843	0.410479303	0.993660457	miRNA star	23	NO
miR167c-3p	AGO1 del 91-189 IP	-7.027528871	2.42E-10	1.68E-09	miRNA star	23	DOWN
miR167c-3p	AGO1 del 1-189 IP	-6.573206733	9.91E-11	5.38E-10	miRNA star	23	DOWN
miR167c-5p	AGO1 del 1-189 IP	-8.595989753	2.44E-06	5.03E-06	miRNA	21	DOWN
miR167c-5p	AGO1 del 1-90 IP	-1.47837663	0.190164572	0.923647392	miRNA	21	NO
miR167c-5p	AGO1 del 91-189 IP	-6.763828169	0.000160169	0.000320338	miRNA	21	DOWN
miR167d	AGO1 del 91-189 IP	-5.499500154	9.74E-08	3.47E-07	miRNA	22	DOWN
miR167d	AGO1 del 1-189 IP	-7.472121233	1.62E-08	4.70E-08	miRNA	22	DOWN
miR167d	AGO1 del 1-90 IP	1.455658057	0.084294283	0.648534996	miRNA	22	NO
miR168a-5p;miR168b-5p	AGO1 del 91-189 IP	-5.23591126	1.56E-11	1.34E-10	miRNA	21	DOWN
miR168a-5p;miR168b-5p	AGO1 del 1-90 IP	1.193333262	0.117657703	0.753880836	miRNA	21	NO
miR168a-5p;miR168b-5p	AGO1 del 1-189 IP	-5.175643522	2.11E-11	1.30E-10	miRNA	21	DOWN
miR171a-3p	AGO1 del 1-90 IP	-3.724940828	0.000144793	0.020315424	miRNA	21	NO
miR171a-3p	AGO1 del 91-189 IP	-6.799779946	1.16E-07	3.90E-07	miRNA	21	DOWN
miR171a-3p	AGO1 del 1-189 IP	-10.16299974	4.37E-09	1.51E-08	miRNA	21	DOWN
miR171a-5p;miR170-5p	AGO1 del 1-189 IP	-3.881120471	6.53E-06	1.31E-05	miRNA star	21	DOWN
miR171a-5p;miR170-5p	AGO1 del 1-90 IP	-1.206111042	0.13580061	0.757855016	miRNA star	21	NO
miR171a-5p;miR170-5p	AGO1 del 91-189 IP	-2.826857478	0.000767016	0.001473479	miRNA star	21	DOWN
miR171b-3p;miR171c-3p	AGO1 del 1-90 IP	-0.590645841	0.455723557	0.993660457	miRNA	21	NO
miR171b-3p;miR171c-3p	AGO1 del 91-189 IP	-7.218259707	1.61E-16	3.92E-15	miRNA	21	DOWN
miR171b-3p;miR171c-3p	AGO1 del 1-189 IP	-7.064865487	8.74E-17	1.55E-15	miRNA	21	DOWN
miR172a;miR172b-3p	AGO1 del 1-90 IP	-3.081112868	0.003096062	0.107123731	miRNA	21	NO
miR172a;miR172b-3p	AGO1 del 91-189 IP	-5.125134325	1.88E-05	4.35E-05	miRNA	21	DOWN
miR172a;miR172b-3p	AGO1 del 1-189 IP	-7.902678765	4.29E-06	8.71E-06	miRNA	21	DOWN
miR172c;miR172d-3p	AGO1 del 1-90 IP	-1.707609062	0.2901742	0.993660457	miRNA	21	NO
miR172c;miR172d-3p	AGO1 del 91-189 IP	-6.862501866	0.001386831	0.002530967	miRNA	21	DOWN
miR172c;miR172d-3p	AGO1 del 1-189 IP	-4.716058282	0.011557085	0.016248574	miRNA	21	NO
miR173-5p	AGO1 del 1-189 IP	-4.61778851	9.81E-07	2.25E-06	miRNA	22	DOWN
miR173-5p	AGO1 del 91-189 IP	-4.433969118	2.84E-06	7.03E-06	miRNA	22	DOWN
miR173-5p	AGO1 del 1-90 IP	-2.364713168	0.010493484	0.259338968	miRNA	22	NO
miR1886.2	AGO1 del 1-90 IP	-0.226936598	0.883884243	0.993660457	miRNA	21	NO
miR1886.2	AGO1 del 1-189 IP	-4.020313178	0.027633767	0.03737138	miRNA	21	NO
miR1886.2	AGO1 del 91-189 IP	-3.719010179	0.043949664	0.0599687	miRNA	21	NO
miR319a;miR319b	AGO1 del 1-90 IP	0.104240334	0.886485047	0.993660457	miRNA	21	NO
miR319a;miR319b	AGO1 del 91-189 IP	-5.519058872	1.11E-13	1.35E-12	miRNA	21	DOWN
miR319a;miR319b	AGO1 del 1-189 IP	-5.889626898	2.20E-15	2.61E-14	miRNA	21	DOWN
miR319c	AGO1 del 1-90 IP	0.919063212	0.288125158	0.993660457	miRNA	21	NO
miR319c	AGO1 del 1-189 IP	-5.006640561	4.86E-07	1.17E-06	miRNA	21	DOWN
miR319c	AGO1 del 91-189 IP	-5.104418485	1.04E-06	2.88E-06	miRNA	21	DOWN
miR3440b-3p	AGO1 del 1-90 IP	-0.204846589	0.901689839	0.994571041	miRNA	21	NO
miR3440b-3p	AGO1 del 91-189 IP	-6.368724039	0.003618539	0.006003486	miRNA	21	DOWN
miR3440b-3p	AGO1 del 1-189 IP	-6.779883407	0.001951574	0.003079151	miRNA	21	DOWN
miR390a-3p	AGO1 del 1-90 IP	1.360155464	0.108600333	0.72260991	miRNA star	21	NO
miR390a-3p	AGO1 del 91-189 IP	-3.571846924	0.000100683	0.000207038	miRNA star	21	DOWN
miR390a-3p	AGO1 del 1-189 IP	-4.49652745	2.08E-06	4.41E-06	miRNA star	21	DOWN
miR390a-5p;miR390b-5p	AGO1 del 1-90 IP	-0.334908772	0.738331053	0.993660457	miRNA	21	NO
miR390a-5p;miR390b-5p	AGO1 del 91-189 IP	-6.690902335	9.30E-05	0.000193897	miRNA	21	DOWN
miR390a-5p;miR390b-5p	AGO1 del 1-189 IP	-4.288000291	0.000155824	0.000273174	miRNA	21	DOWN
miR391-5p	AGO1 del 1-90 IP	-1.937988742	0.023709069	0.341805748	miRNA	21	NO
miR391-5p	AGO1 del 91-189 IP	-7.346653841	4.62E-10	2.93E-09	miRNA	21	DOWN
miR391-5p	AGO1 del 1-189 IP	-8.410377833	2.49E-10	1.18E-09	miRNA	21	DOWN
miR3932b-5p	AGO1 del 1-90 IP	-0.446230176	0.69201588	0.993660457	miRNA star	21	NO
miR3932b-5p	AGO1 del 91-189 IP	-1.434030603	0.203865948	0.232534597	miRNA star	21	NO
miR3932b-5p	AGO1 del 1-189 IP	-4.489411439	8.63E-05	0.000155068	miRNA star	21	DOWN
miR393a-5p;miR393b-5p	AGO1 del 91-189 IP	-3.924698685	0.008079446	0.012416834	miRNA	22	NO
miR393a-5p;miR393b-5p	AGO1 del 1-189 IP	-4.868248501	0.002062614	0.0031836	miRNA	22	DOWN
miR393a-5p;miR393b-5p	AGO1 del 1-90 IP	0.260283245	0.833650262	0.993660457	miRNA	22	NO
miR393b-3p	AGO1 del 1-189 IP	-4.53466509	1.35E-05	2.63E-05	miRNA star	21	DOWN
miR393b-3p	AGO1 del 91-189 IP	-3.079479202	0.001798331	0.003241436	miRNA star	21	DOWN
miR393b-3p	AGO1 del 1-90 IP	-0.131131611	0.888419495	0.993660457	miRNA star	21	NO
miR394a;miR394b-5p	AGO1 del 91-189 IP	-1.858920908	0.006728608	0.010450817	miRNA	20	NO
miR394a;miR394b-5p	AGO1 del 1-90 IP	-1.558618417	0.022673677	0.341805748	miRNA	20	NO
miR394a;miR394b-5p	AGO1 del 1-189 IP	-2.101175109	0.002178067	0.003290271	miRNA	20	DOWN
miR395a;miR395d;miR395e	AGO1 del 91-189 IP	-6.183462838	7.91E-09	3.61E-08	miRNA	21	DOWN
miR395a;miR395d;miR395e	AGO1 del 1-189 IP	-5.379493364	5.72E-09	1.89E-08	miRNA	21	DOWN
miR395a;miR395d;miR395e	AGO1 del 1-90 IP	1.875185744	0.018058028	0.341805748	miRNA	21	NO
miR395b;miR395c;miR395f	AGO1 del 1-90 IP	2.548442499	0.00023486	0.020315424	miRNA	21	NO
miR395b;miR395c;miR395f	AGO1 del 91-189 IP	-5.756987167	8.00E-16	1.46E-14	miRNA	21	DOWN
miR395b;miR395c;miR395f	AGO1 del 1-189 IP	-6.275770253	1.97E-18	3.99E-17	miRNA	21	DOWN
miR396a-3p	AGO1 del 91-189 IP	-7.285644481	1.99E-08	8.55E-08	miRNA star	21	DOWN
miR396a-3p	AGO1 del 1-189 IP	-8.708574182	6.22E-08	1.67E-07	miRNA star	21	DOWN
miR396a-3p	AGO1 del 1-90 IP	0.753377323	0.348684621	0.993660457	miRNA star	21	NO
miR396a-5p	AGO1 del 1-90 IP	-1.014019602	0.239460222	0.973598189	miRNA	21	NO
miR396a-5p	AGO1 del 91-189 IP	-4.025425315	3.34E-06	8.12E-06	miRNA	21	DOWN
miR396a-5p	AGO1 del 1-189 IP	-4.538024189	1.61E-07	4.09E-07	miRNA	21	DOWN
miR396b-3p	AGO1 del 1-189 IP	-6.24346592	0.000470558	0.000768038	miRNA star	21	DOWN
miR396b-3p	AGO1 del 1-90 IP	0.472541575	0.67661098	0.993660457	miRNA star	21	NO
miR396b-3p	AGO1 del 91-189 IP	-5.876740022	0.001086272	0.002033279	miRNA star	21	DOWN
miR396b-5p	AGO1 del 91-189 IP	-3.014506412	0.00077752	0.00147426	miRNA	21	DOWN
miR396b-5p	AGO1 del 1-189 IP	-3.599549318	6.00E-05	0.000112116	miRNA	21	DOWN
miR396b-5p	AGO1 del 1-90 IP	-0.646813681	0.470763631	0.993660457	miRNA	21	NO
miR397a	AGO1 del 91-189 IP	-9.12948464	1.17E-07	3.90E-07	miRNA	21	DOWN
miR397a	AGO1 del 1-189 IP	-9.540645134	3.09E-08	8.61E-08	miRNA	21	DOWN
miR397a	AGO1 del 1-90 IP	0.355937777	0.706368534	0.993660457	miRNA	21	NO
miR397b	AGO1 del 1-90 IP	-0.405909375	0.631971873	0.993660457	miRNA	21	NO
miR397b	AGO1 del 1-189 IP	-5.846804662	7.10E-10	2.97E-09	miRNA	21	DOWN
miR397b	AGO1 del 91-189 IP	-7.418151932	6.31E-10	3.84E-09	miRNA	21	DOWN
miR398a-3p	AGO1 del 91-189 IP	-5.812940228	8.90E-13	9.29E-12	miRNA	21	DOWN
miR398a-3p	AGO1 del 1-90 IP	-1.390434437	0.086221416	0.648534996	miRNA	21	NO
miR398a-3p	AGO1 del 1-189 IP	-5.567805415	7.16E-12	4.62E-11	miRNA	21	DOWN
miR398b-3p;miR398c-3p	AGO1 del 1-90 IP	-1.212515954	0.135554968	0.757855016	miRNA	21	NO
miR398b-3p;miR398c-3p	AGO1 del 91-189 IP	-5.410687256	2.74E-11	2.11E-10	miRNA	21	DOWN
miR398b-3p;miR398c-3p	AGO1 del 1-189 IP	-5.582549494	6.36E-12	4.30E-11	miRNA	21	DOWN
miR399a	AGO1 del 1-90 IP	1.669687528	0.306800472	0.993660457	miRNA	21	NO
miR399a	AGO1 del 1-189 IP	-4.097828724	0.054651965	0.072528776	miRNA	21	NO
miR399a	AGO1 del 91-189 IP	-5.17560295	0.017271802	0.02448236	miRNA	21	NO
miR399b;miR399c-3p	AGO1 del 1-90 IP	1.399011189	0.053235619	0.500576094	miRNA	21	NO
miR399b;miR399c-3p	AGO1 del 91-189 IP	-4.989596514	1.09E-09	6.09E-09	miRNA	21	DOWN
miR399b;miR399c-3p	AGO1 del 1-189 IP	-5.2231755	1.02E-10	5.38E-10	miRNA	21	DOWN
miR403-3p	AGO1 del 1-189 IP	-3.167012894	1.90E-06	4.09E-06	miRNA	21	DOWN
miR403-3p	AGO1 del 91-189 IP	-2.723879121	4.18E-05	9.25E-05	miRNA	21	DOWN
miR403-3p	AGO1 del 1-90 IP	-0.278334541	0.675306167	0.993660457	miRNA	21	NO
miR403-5p	AGO1 del 91-189 IP	-4.389962798	4.49E-10	2.93E-09	miRNA star	22	DOWN
miR403-5p	AGO1 del 1-90 IP	0.287333052	0.673442644	0.993660457	miRNA star	22	NO
miR403-5p	AGO1 del 1-189 IP	-5.101469329	6.29E-13	4.96E-12	miRNA star	22	DOWN
miR408-3p	AGO1 del 1-90 IP	-0.369544046	0.643276567	0.993660457	miRNA	21	NO
miR408-3p	AGO1 del 91-189 IP	-5.561419262	3.49E-12	3.19E-11	miRNA	21	DOWN
miR408-3p	AGO1 del 1-189 IP	-5.035365754	2.90E-10	1.29E-09	miRNA	21	DOWN
miR408-5p	AGO1 del 1-90 IP	0.268732111	0.709203397	0.993660457	miRNA star	21	NO
miR408-5p	AGO1 del 91-189 IP	-7.108126194	4.21E-19	1.54E-17	miRNA star	21	DOWN
miR408-5p	AGO1 del 1-189 IP	-8.078281568	1.97E-22	9.33E-21	miRNA star	21	DOWN
miR447a-3p;miR447b	AGO1 del 91-189 IP	-9.86561905	2.42E-09	1.18E-08	miRNA	22	DOWN
miR447a-3p;miR447b	AGO1 del 1-189 IP	-6.83769331	2.72E-10	1.25E-09	miRNA	22	DOWN
miR447a-3p;miR447b	AGO1 del 1-90 IP	0.752688275	0.352115075	0.993660457	miRNA	22	NO
miR447a.2-3p	AGO1 del 1-189 IP	-4.39439272	7.64E-05	0.000139028	miRNA	21	DOWN
miR447a.2-3p	AGO1 del 91-189 IP	-3.31213485	0.002170724	0.003864947	miRNA	21	DOWN
miR447a.2-3p	AGO1 del 1-90 IP	-0.767724616	0.456644483	0.993660457	miRNA	21	NO
miR472-3p	AGO1 del 91-189 IP	-5.488726253	4.93E-09	2.32E-08	miRNA	22	DOWN
miR472-3p	AGO1 del 1-90 IP	-1.850291998	0.035870824	0.391231822	miRNA	22	NO
miR472-3p	AGO1 del 1-189 IP	-7.635900638	6.64E-13	4.96E-12	miRNA	22	DOWN
miR5012	AGO1 del 1-90 IP	-1.090944813	0.204835845	0.923647392	miRNA	21	NO
miR5012	AGO1 del 91-189 IP	-5.075156732	5.00E-07	1.46E-06	miRNA	21	DOWN
miR5012	AGO1 del 1-189 IP	-5.179450627	1.34E-07	3.45E-07	miRNA	21	DOWN
miR5024-3p	AGO1 del 91-189 IP	-3.894111494	4.13E-05	9.25E-05	miRNA star	21	DOWN
miR5024-3p	AGO1 del 1-90 IP	0.187343721	0.830414723	0.993660457	miRNA star	21	NO
miR5024-3p	AGO1 del 1-189 IP	-3.739625455	5.33E-05	0.000100904	miRNA star	21	DOWN
miR5026	AGO1 del 1-90 IP	-1.00078078	0.197002557	0.923647392	miRNA	21	NO
miR5026	AGO1 del 91-189 IP	-4.214818908	8.92E-08	3.26E-07	miRNA	21	DOWN
miR5026	AGO1 del 1-189 IP	-5.115448306	1.14E-10	5.79E-10	miRNA	21	DOWN
miR5640	AGO1 del 91-189 IP	-6.559946736	0.001295742	0.002394662	miRNA	21	DOWN
miR5640	AGO1 del 1-189 IP	-6.971108234	0.00062949	0.001015769	miRNA	21	DOWN
miR5640	AGO1 del 1-90 IP	0.607871876	0.674660177	0.993660457	miRNA	21	NO
miR5650	AGO1 del 1-90 IP	-0.438720276	0.586636271	0.993660457	miRNA	21	NO
miR5650	AGO1 del 1-189 IP	-7.570570236	4.22E-14	4.00E-13	miRNA	21	DOWN
miR5650	AGO1 del 91-189 IP	-9.701166276	1.69E-09	8.79E-09	miRNA	21	DOWN
miR5651	AGO1 del 1-189 IP	-7.735190698	9.20E-05	0.000163345	miRNA	21	DOWN
miR5651	AGO1 del 91-189 IP	-7.324027762	0.000213227	0.000420692	miRNA	21	DOWN
miR5651	AGO1 del 1-90 IP	-0.663497786	0.626573884	0.993660457	miRNA	21	NO
miR5654-3p	AGO1 del 91-189 IP	-6.890743205	5.28E-05	0.000114958	miRNA star	23	DOWN
miR5654-3p	AGO1 del 1-90 IP	-0.007462906	0.993894716	0.998295357	miRNA star	23	NO
miR5654-3p	AGO1 del 1-189 IP	-7.304837765	1.73E-05	3.32E-05	miRNA star	23	DOWN
miR5996	AGO1 del 1-189 IP	-7.167770561	5.09E-07	1.20E-06	miRNA	22	DOWN
miR5996	AGO1 del 91-189 IP	-6.632642971	2.01E-06	5.25E-06	miRNA	22	DOWN
miR5996	AGO1 del 1-90 IP	-2.062941316	0.03618329	0.391231822	miRNA	22	NO
miR775	AGO1 del 1-189 IP	-4.962200968	2.01E-10	9.82E-10	miRNA	20	DOWN
miR775	AGO1 del 1-90 IP	0.05347791	0.942227089	0.998295357	miRNA	20	NO
miR775	AGO1 del 91-189 IP	-4.769066917	1.35E-09	7.31E-09	miRNA	20	DOWN
miR781a;miR781b	AGO1 del 1-90 IP	0.00834727	0.992073424	0.998295357	miRNA	21	NO
miR781a;miR781b	AGO1 del 91-189 IP	-3.152577946	0.000323491	0.000629728	miRNA	21	DOWN
miR781a;miR781b	AGO1 del 1-189 IP	-4.25856775	2.22E-06	4.64E-06	miRNA	21	DOWN
miR822-3p	AGO1 del 1-189 IP	-7.274521655	1.98E-07	4.94E-07	miRNA star	21	DOWN
miR822-3p	AGO1 del 1-90 IP	-1.655951558	0.093736943	0.666741196	miRNA star	21	NO
miR822-3p	AGO1 del 91-189 IP	-9.366838989	7.92E-08	2.97E-07	miRNA star	21	DOWN
miR822-5p	AGO1 del 1-90 IP	-2.004855912	0.020235384	0.341805748	miRNA	21	NO
miR822-5p	AGO1 del 91-189 IP	-6.145225462	5.85E-11	4.27E-10	miRNA	21	DOWN
miR822-5p	AGO1 del 1-189 IP	-7.109018215	2.67E-13	2.37E-12	miRNA	21	DOWN
miR823	AGO1 del 1-189 IP	-7.330221778	5.15E-08	1.41E-07	miRNA	21	DOWN
miR823	AGO1 del 1-90 IP	0.011200234	0.990112133	0.998295357	miRNA	21	NO
miR823	AGO1 del 91-189 IP	-6.976519884	2.98E-07	9.06E-07	miRNA	21	DOWN
miR824-5p	AGO1 del 1-189 IP	-4.131111025	0.000285148	0.000482037	miRNA	21	DOWN
miR824-5p	AGO1 del 91-189 IP	-4.627907047	7.19E-05	0.000152085	miRNA	21	DOWN
miR824-5p	AGO1 del 1-90 IP	-1.847377466	0.096349884	0.666741196	miRNA	21	NO
miR825	AGO1 del 1-90 IP	1.012979526	0.199355286	0.923647392	miRNA	21	NO
miR825	AGO1 del 91-189 IP	-0.062646442	0.937306263	0.943770444	miRNA	21	NO
miR825	AGO1 del 1-189 IP	-0.776452063	0.330960709	0.345561917	miRNA	21	NO
miR826a	AGO1 del 91-189 IP	-2.12264103	0.337166982	0.364639848	miRNA	21	NO
miR826a	AGO1 del 1-90 IP	3.319533106	0.054976565	0.500576094	miRNA	21	NO
miR826a	AGO1 del 1-189 IP	-2.528606783	0.251932619	0.273087266	miRNA	21	NO
miR827	AGO1 del 91-189 IP	-3.454513777	6.11E-05	0.00013126	miRNA	21	DOWN
miR827	AGO1 del 1-90 IP	0.21540936	0.794572667	0.993660457	miRNA	21	NO
miR827	AGO1 del 1-189 IP	-4.176878367	1.59E-06	3.59E-06	miRNA	21	DOWN
miR831-3p	AGO1 del 1-90 IP	-0.243842299	0.780049452	0.993660457	miRNA	22	NO
miR831-3p	AGO1 del 91-189 IP	-4.676508463	3.51E-07	1.05E-06	miRNA	22	DOWN
miR831-3p	AGO1 del 1-189 IP	-5.141966068	2.27E-08	6.46E-08	miRNA	22	DOWN
miR833a-3p	AGO1 del 91-189 IP	-5.654199745	0.005183354	0.008408552	miRNA star	22	DOWN
miR833a-3p	AGO1 del 1-189 IP	-7.543661147	0.000251334	0.000435236	miRNA star	22	DOWN
miR833a-3p	AGO1 del 1-90 IP	-1.672152348	0.262861853	0.993660457	miRNA star	22	NO
miR833a-5p	AGO1 del 1-90 IP	1.697660263	0.241992613	0.973598189	miRNA	22	NO
miR833a-5p	AGO1 del 91-189 IP	-3.164533445	0.070705906	0.093000561	miRNA	22	NO
miR833a-5p	AGO1 del 1-189 IP	-2.525916403	0.114548473	0.14022313	miRNA	22	NO
miR837-5p	AGO1 del 1-90 IP	-1.133846838	0.529145492	0.993660457	miRNA star	21	NO
miR837-5p	AGO1 del 1-189 IP	-7.057637554	0.002097534	0.003202687	miRNA star	21	DOWN
miR837-5p	AGO1 del 91-189 IP	-5.154024221	0.02248615	0.031266456	miRNA star	21	NO
miR838	AGO1 del 91-189 IP	-6.137661982	1.12E-07	3.89E-07	miRNA	21	DOWN
miR838	AGO1 del 1-90 IP	-0.72211425	0.459623203	0.993660457	miRNA	21	NO
miR838	AGO1 del 1-189 IP	-7.472307261	8.53E-09	2.63E-08	miRNA	21	DOWN
miR840-3p	AGO1 del 1-189 IP	-9.772441581	1.09E-08	3.23E-08	miRNA star	21	DOWN
miR840-3p	AGO1 del 1-90 IP	-0.926294587	0.315111617	0.993660457	miRNA star	21	NO
miR840-3p	AGO1 del 91-189 IP	-7.905889094	2.14E-06	5.48E-06	miRNA star	21	DOWN
miR841a-5p	AGO1 del 1-189 IP	-5.289522023	0.013149045	0.01812781	miRNA	21	NO
miR841a-5p	AGO1 del 1-90 IP	-0.892926219	0.587722601	0.993660457	miRNA	21	NO
miR841a-5p	AGO1 del 91-189 IP	-3.218469179	0.075856332	0.098884147	miRNA	21	NO
miR843	AGO1 del 91-189 IP	-5.003801956	9.03E-10	5.28E-09	miRNA	21	DOWN
miR843	AGO1 del 1-90 IP	2.383631175	0.001237684	0.053529854	miRNA	21	NO
miR843	AGO1 del 1-189 IP	-5.476459322	2.44E-11	1.44E-10	miRNA	21	DOWN
miR845a	AGO1 del 1-90 IP	0.738326899	0.367896082	0.993660457	miRNA	21	NO
miR845a	AGO1 del 91-189 IP	-2.41529357	0.003771425	0.006186831	miRNA	21	DOWN
miR845a	AGO1 del 1-189 IP	-1.267236621	0.124143598	0.150670008	miRNA	21	NO
miR846-3p	AGO1 del 1-90 IP	-0.02301023	0.978022801	0.998295357	miRNA	21	NO
miR846-3p	AGO1 del 1-189 IP	-5.275651877	5.07E-10	2.18E-09	miRNA	21	DOWN
miR846-3p	AGO1 del 91-189 IP	-5.732993316	2.56E-11	2.08E-10	miRNA	21	DOWN
miR846-5p	AGO1 del 1-90 IP	-0.561556896	0.636978938	0.993660457	miRNA star	21	NO
miR846-5p	AGO1 del 91-189 IP	-7.702788392	3.61E-05	8.24E-05	miRNA star	21	DOWN
miR846-5p	AGO1 del 1-189 IP	-6.645794509	0.00025992	0.000444682	miRNA star	21	DOWN
miR847	AGO1 del 1-90 IP	-0.867573071	0.359634842	0.993660457	miRNA	21	NO
miR847	AGO1 del 1-189 IP	-7.531155461	8.41E-08	2.21E-07	miRNA	21	DOWN
miR847	AGO1 del 91-189 IP	-6.397121753	2.76E-07	8.76E-07	miRNA	21	DOWN
miR850	AGO1 del 1-90 IP	0.049655678	0.962897933	0.998295357	miRNA	22	NO
miR850	AGO1 del 91-189 IP	-8.148827486	5.43E-06	1.30E-05	miRNA	22	DOWN
miR850	AGO1 del 1-189 IP	-8.559991094	1.78E-06	3.89E-06	miRNA	22	DOWN
miR857	AGO1 del 91-189 IP	-6.361266087	1.27E-08	5.63E-08	miRNA	21	DOWN
miR857	AGO1 del 1-90 IP	-1.059921422	0.220982995	0.955751455	miRNA	21	NO
miR857	AGO1 del 1-189 IP	-6.468284808	1.73E-09	6.65E-09	miRNA	21	DOWN
miR858a	AGO1 del 1-90 IP	0.804981384	0.427091993	0.993660457	miRNA	21	NO
miR858a	AGO1 del 91-189 IP	-3.10748847	0.006397527	0.01004343	miRNA	21	NO
miR858a	AGO1 del 1-189 IP	-1.854164616	0.078014557	0.098911314	miRNA	21	NO
miR862-5p	AGO1 del 1-189 IP	-5.804361494	0.002909851	0.004304155	miRNA	21	DOWN
miR862-5p	AGO1 del 1-90 IP	-0.349245028	0.798931559	0.993660457	miRNA	21	NO
miR862-5p	AGO1 del 91-189 IP	-5.332961568	0.006064267	0.009729484	miRNA	21	DOWN
miR869.2	AGO1 del 1-90 IP	-0.722840075	0.412303044	0.993660457	miRNA	21	NO
miR869.2	AGO1 del 1-189 IP	-9.678482368	9.92E-09	3.00E-08	miRNA	21	DOWN
miR869.2	AGO1 del 91-189 IP	-5.000944672	1.24E-06	3.36E-06	miRNA	21	DOWN
