# Supplementary material for: The N-terminal extension of Arabidopsis ARGONAUTE 1 is essential for microRNA activities
Source: PLoS Genet. 2023 Mar 8;19(3):e1010450. doi: 10.1371/journal.pgen.1010450 (PMC9994745; doi:10.1371/journal.pgen.1010450)
Supplement: S3 Table — (CSV) [file pgen.1010450.s012.csv]

S3 Table. RNA-Seq results in AGO1 mutants.
mutant vs. AGO1	ID	log2FoldChange	pvalue	padj
AGO1 del 1-189	AT1G01010	0.491018939	0.005220848	0.012495286
AGO1 del 1-189	AT1G01020	-0.278961655	0.02436716	0.048738148
AGO1 del 1-189	AT1G01030	0.22791424	0.373782346	0.480860628
AGO1 del 1-189	AT1G01040	-0.224344643	0.06421055	0.112510991
AGO1 del 1-189	AT1G01050	0.049548059	0.482133853	0.586270712
AGO1 del 1-189	AT1G01060	-3.269066358	4.47E-38	2.99E-36
AGO1 del 1-189	AT1G01070	-0.78022978	0.00073256	0.002146335
AGO1 del 1-189	AT1G01080	0.33582371	0.001288375	0.003586598
AGO1 del 1-189	AT1G01090	-0.21558721	0.011793132	0.025715593
AGO1 del 1-189	AT1G01100	0.148285318	0.189682261	0.277636463
AGO1 del 1-189	AT1G01110	-0.807808065	7.00E-05	0.000251647
AGO1 del 1-189	AT1G01120	-0.097814612	0.685035048	0.762821374
AGO1 del 1-189	AT1G01130	-0.259912682	0.405886425	0.512603264
AGO1 del 1-189	AT1G01140	-0.014826498	0.926763453	0.949143528
AGO1 del 1-189	AT1G01160	-0.355239061	0.00019782	0.000652768
AGO1 del 1-189	AT1G01170	0.225392734	0.02072121	0.042232052
AGO1 del 1-189	AT1G01180	-1.326087647	6.62E-19	1.23E-17
AGO1 del 1-189	AT1G01190	-0.261867607	0.324920517	0.430107453
AGO1 del 1-189	AT1G01200	0.332894577	0.423509626	0.529709544
AGO1 del 1-189	AT1G01210	-0.506264526	0.000158603	0.000533385
AGO1 del 1-189	AT1G01220	0.3322863	0.011927442	0.025975092
AGO1 del 1-189	AT1G01225	-0.219970034	0.431079847	0.536935797
AGO1 del 1-189	AT1G01230	-0.084930484	0.358660877	0.465286823
AGO1 del 1-189	AT1G01240	-1.25437863	6.50E-20	1.29E-18
AGO1 del 1-189	AT1G01250	-0.146815127	0.642235612	0.727670756
AGO1 del 1-189	AT1G01260	0.08489443	0.603692518	0.695164584
AGO1 del 1-189	AT1G01290	-0.083277278	0.548303967	0.647165951
AGO1 del 1-189	AT1G01300	0.443952173	7.37E-05	0.000263839
AGO1 del 1-189	AT1G01310	1.137533292	0.000166258	0.000556628
AGO1 del 1-189	AT1G01320	0.062134805	0.70359256	0.778209993
AGO1 del 1-189	AT1G01340	-0.766780914	0.000496622	0.001513225
AGO1 del 1-189	AT1G01350	-0.028712619	0.8287834	0.876741643
AGO1 del 1-189	AT1G01360	-0.726058371	3.35E-10	2.59E-09
AGO1 del 1-189	AT1G01370	0.932332631	0.000143708	0.000487348
AGO1 del 1-189	AT1G01380	-0.619438595	0.264011896	0.363718392
AGO1 del 1-189	AT1G01390	-0.188205693	0.682393625	0.760611948
AGO1 del 1-189	AT1G01420	-0.150468102	0.505074086	0.607721716
AGO1 del 1-189	AT1G01430	-0.869734898	1.09E-15	1.53E-14
AGO1 del 1-189	AT1G01440	-0.562401867	0.000635921	0.001893039
AGO1 del 1-189	AT1G01448	-1.565091699	3.68E-17	5.89E-16
AGO1 del 1-189	AT1G01450	-1.668666547	1.25E-13	1.43E-12
AGO1 del 1-189	AT1G01470	1.168238002	9.85E-16	1.38E-14
AGO1 del 1-189	AT1G01480	3.037741044	1.96E-13	2.21E-12
AGO1 del 1-189	AT1G01490	0.068747473	0.555363719	0.65295569
AGO1 del 1-189	AT1G01500	0.610999661	2.18E-05	8.53E-05
AGO1 del 1-189	AT1G01510	-0.611734032	2.89E-10	2.25E-09
AGO1 del 1-189	AT1G01520	-2.062684861	0.000148666	0.000502954
AGO1 del 1-189	AT1G01540	-1.095413321	3.03E-12	2.98E-11
AGO1 del 1-189	AT1G01550	0.214300759	0.027180786	0.053611874
AGO1 del 1-189	AT1G01560	3.914622509	5.74E-21	1.24E-19
AGO1 del 1-189	AT1G01570	0.156897841	0.585006717	0.679298726
AGO1 del 1-189	AT1G01580	-1.659204235	0.000290628	0.000926123
AGO1 del 1-189	AT1G01590	3.090149185	2.03E-06	9.38E-06
AGO1 del 1-189	AT1G01600	1.25406745	3.17E-10	2.46E-09
AGO1 del 1-189	AT1G01610	-0.456026907	0.001246299	0.003478596
AGO1 del 1-189	AT1G01620	-1.820407356	1.14E-67	2.61E-65
AGO1 del 1-189	AT1G01630	0.700244628	6.91E-11	5.81E-10
AGO1 del 1-189	AT1G01640	0.086893895	0.698987426	0.774192817
AGO1 del 1-189	AT1G01650	1.052970911	9.46E-19	1.73E-17
AGO1 del 1-189	AT1G01660	0.482284684	0.278359657	0.379300976
AGO1 del 1-189	AT1G01670	0.517734484	0.237552036	0.333679085
AGO1 del 1-189	AT1G01690	0.006403042	0.975709913	0.983085564
AGO1 del 1-189	AT1G01700	-0.759566725	0.037349619	0.070642393
AGO1 del 1-189	AT1G01710	0.094761506	0.443812296	0.549942732
AGO1 del 1-189	AT1G01715	-0.486691903	0.031559194	0.060964266
AGO1 del 1-189	AT1G01720	0.030393896	0.845896945	0.88939721
AGO1 del 1-189	AT1G01725	-0.041099646	0.793919081	0.850048028
AGO1 del 1-189	AT1G01730	0.127319874	0.258780396	0.357753534
AGO1 del 1-189	AT1G01740	0.294366863	0.181552478	0.268017569
AGO1 del 1-189	AT1G01750	-0.926051748	0.001167271	0.003276319
AGO1 del 1-189	AT1G01760	-1.010977633	6.29E-05	0.000227933
AGO1 del 1-189	AT1G01770	-0.407576699	0.002441711	0.006367657
AGO1 del 1-189	AT1G01780	-0.076318319	0.645131952	0.729847986
AGO1 del 1-189	AT1G01790	-0.45123782	0.001126483	0.003171293
AGO1 del 1-189	AT1G01800	0.536022295	2.17E-14	2.70E-13
AGO1 del 1-189	AT1G01810	0.836311859	0.260290256	0.359391981
AGO1 del 1-189	AT1G01820	-0.109385601	0.205345724	0.296539307
AGO1 del 1-189	AT1G01830	-0.241175841	0.066589724	0.115874312
AGO1 del 1-189	AT1G01840	0.2286859	0.370719541	0.477741234
AGO1 del 1-189	AT1G01860	-0.09724778	0.434209232	0.539961832
AGO1 del 1-189	AT1G01880	-0.632089511	0.051257309	0.09289589
AGO1 del 1-189	AT1G01900	0.049245422	0.832704832	0.87973605
AGO1 del 1-189	AT1G01910	0.206578157	0.021848397	0.044242484
AGO1 del 1-189	AT1G01920	-0.654021582	0.000168407	0.000562933
AGO1 del 1-189	AT1G01930	-0.400156308	0.003858555	0.009546566
AGO1 del 1-189	AT1G01940	0.300265805	0.082427022	0.138644389
AGO1 del 1-189	AT1G01950	-0.233801194	0.065463175	0.114288953
AGO1 del 1-189	AT1G01960	-0.555655996	1.16E-06	5.56E-06
AGO1 del 1-189	AT1G01970	0.453434571	0.0007325	0.002146335
AGO1 del 1-189	AT1G01990	-0.753930161	5.15E-10	3.90E-09
AGO1 del 1-189	AT1G02000	-0.087576896	0.584779407	0.679167901
AGO1 del 1-189	AT1G02010	-0.509051051	0.003440021	0.008634138
AGO1 del 1-189	AT1G02020	-0.199149544	0.187094733	0.27444873
AGO1 del 1-189	AT1G02030	-1.239518619	0.070955471	0.12225592
AGO1 del 1-189	AT1G02050	-0.948849306	2.51E-08	1.52E-07
AGO1 del 1-189	AT1G02060	-1.710530514	4.09E-18	7.11E-17
AGO1 del 1-189	AT1G02065	-0.02915547	0.937101776	0.95622017
AGO1 del 1-189	AT1G02067	0.234453904	0.573433522	0.669010155
AGO1 del 1-189	AT1G02080	-0.641646011	0.000181482	0.000602343
AGO1 del 1-189	AT1G02090	0.29108941	0.009294893	0.020780615
AGO1 del 1-189	AT1G02100	-0.662423044	4.48E-09	2.99E-08
AGO1 del 1-189	AT1G02110	-1.018786354	1.25E-11	1.15E-10
AGO1 del 1-189	AT1G02120	-0.426824871	4.75E-11	4.07E-10
AGO1 del 1-189	AT1G02130	0.077767992	0.382825154	0.489771485
AGO1 del 1-189	AT1G02140	0.004897204	0.959049834	0.971567476
AGO1 del 1-189	AT1G02145	-0.335714022	0.011753749	0.025642895
AGO1 del 1-189	AT1G02150	-0.13624137	0.233584287	0.32925025
AGO1 del 1-189	AT1G02160	0.037217073	0.782730884	0.842248736
AGO1 del 1-189	AT1G02170	0.142984477	0.264173384	0.363885186
AGO1 del 1-189	AT1G02180	0.065316086	0.69409188	0.769909419
AGO1 del 1-189	AT1G02190	-1.057778253	0.08158643	0.137502078
AGO1 del 1-189	AT1G02205	1.790259683	6.12E-24	1.65E-22
AGO1 del 1-189	AT1G02220	1.813807671	4.22E-14	5.09E-13
AGO1 del 1-189	AT1G02230	2.221558595	0.00010317	0.000358454
AGO1 del 1-189	AT1G02260	-0.422660309	0.000273419	0.000876552
AGO1 del 1-189	AT1G02270	0.398879626	0.002082858	0.005536167
AGO1 del 1-189	AT1G02280	-0.797934738	2.42E-12	2.40E-11
AGO1 del 1-189	AT1G02290	-0.086551096	0.58847157	0.682122342
AGO1 del 1-189	AT1G02300	-0.805042736	8.94E-06	3.74E-05
AGO1 del 1-189	AT1G02305	0.365529064	3.04E-05	0.000116448
AGO1 del 1-189	AT1G02310	1.640270364	2.19E-05	8.57E-05
AGO1 del 1-189	AT1G02330	0.229008632	0.026488983	0.052417919
AGO1 del 1-189	AT1G02335	-1.46667906	1.12E-10	9.26E-10
AGO1 del 1-189	AT1G02340	-0.794770509	0.0020318	0.00541629
AGO1 del 1-189	AT1G02350	-0.764349849	0.0564276	0.100844776
AGO1 del 1-189	AT1G02360	-0.236641043	0.398109932	0.504818072
AGO1 del 1-189	AT1G02370	0.234087608	0.244673313	0.34196504
AGO1 del 1-189	AT1G02380	-1.121453242	0.00086702	0.002501015
AGO1 del 1-189	AT1G02390	-0.831408022	0.143033374	0.219569684
AGO1 del 1-189	AT1G02400	-0.274302612	0.469570139	0.574285002
AGO1 del 1-189	AT1G02410	0.184952874	0.084523199	0.141639784
AGO1 del 1-189	AT1G02420	-0.318535548	0.131224185	0.2045622
AGO1 del 1-189	AT1G02430	-0.156812086	0.532020354	0.632809685
AGO1 del 1-189	AT1G02450	3.294324371	1.36E-05	5.52E-05
AGO1 del 1-189	AT1G02460	0.856026174	0.049050811	0.089450971
AGO1 del 1-189	AT1G02470	2.611939471	1.16E-11	1.07E-10
AGO1 del 1-189	AT1G02475	0.795856722	2.89E-19	5.50E-18
AGO1 del 1-189	AT1G02500	0.372345109	6.89E-07	3.42E-06
AGO1 del 1-189	AT1G02520	-0.407208055	0.096184912	0.158009646
AGO1 del 1-189	AT1G02560	0.639647358	4.83E-13	5.21E-12
AGO1 del 1-189	AT1G02610	0.374756969	0.460881809	0.565942943
AGO1 del 1-189	AT1G02620	-3.262992022	7.37E-08	4.22E-07
AGO1 del 1-189	AT1G02630	-1.578378177	0.044814505	0.082799018
AGO1 del 1-189	AT1G02640	-1.277230573	0.001903907	0.00511014
AGO1 del 1-189	AT1G02650	-0.748614159	0.057632408	0.102666423
AGO1 del 1-189	AT1G02660	1.029885619	0.037413704	0.070737325
AGO1 del 1-189	AT1G02670	0.451789307	0.271441026	0.372184286
AGO1 del 1-189	AT1G02680	-0.062629126	0.685900809	0.76331801
AGO1 del 1-189	AT1G02690	0.181525641	0.302433974	0.406041773
AGO1 del 1-189	AT1G02700	-0.485439619	0.2700177	0.37053205
AGO1 del 1-189	AT1G02705	0.228645729	0.438512821	0.544409412
AGO1 del 1-189	AT1G02710	0.303409017	0.306045358	0.409809738
AGO1 del 1-189	AT1G02720	-0.163047699	0.223897785	0.317884658
AGO1 del 1-189	AT1G02730	0.10337543	0.459648459	0.564809849
AGO1 del 1-189	AT1G02740	-0.441176543	0.001894479	0.00508698
AGO1 del 1-189	AT1G02750	-0.195524964	0.138482714	0.213705094
AGO1 del 1-189	AT1G02770	0.287396206	0.545591707	0.644861585
AGO1 del 1-189	AT1G02780	0.678467251	4.03E-13	4.39E-12
AGO1 del 1-189	AT1G02800	0.085916472	0.823865504	0.873078633
AGO1 del 1-189	AT1G02810	-0.584908717	0.055459632	0.099338021
AGO1 del 1-189	AT1G02816	-0.235804746	0.104887356	0.169991235
AGO1 del 1-189	AT1G02820	-0.637507925	0.004020059	0.009897744
AGO1 del 1-189	AT1G02840	-0.882776549	9.84E-24	2.62E-22
AGO1 del 1-189	AT1G02850	0.856938851	1.56E-06	7.33E-06
AGO1 del 1-189	AT1G02860	-0.433740147	0.004616525	0.011203764
AGO1 del 1-189	AT1G02870	0.173899973	0.136030198	0.210596983
AGO1 del 1-189	AT1G02880	0.456563302	0.000426769	0.001317571
AGO1 del 1-189	AT1G02890	-0.765293731	1.33E-12	1.36E-11
AGO1 del 1-189	AT1G02900	-0.836148209	0.000849636	0.002454611
AGO1 del 1-189	AT1G02910	0.178385944	0.06953299	0.120207175
AGO1 del 1-189	AT1G02920	3.607554513	6.75E-81	2.42E-78
AGO1 del 1-189	AT1G02930	4.190241258	7.96E-64	1.49E-61
AGO1 del 1-189	AT1G02940	6.659461185	2.29E-36	1.40E-34
AGO1 del 1-189	AT1G02950	-0.689014471	0.005377085	0.0128126
AGO1 del 1-189	AT1G02952	-0.810521684	0.001040392	0.002949476
AGO1 del 1-189	AT1G02960	-0.932663386	7.24E-11	6.09E-10
AGO1 del 1-189	AT1G02970	1.279894325	2.58E-05	9.99E-05
AGO1 del 1-189	AT1G02990	-0.417243371	0.002883548	0.007374861
AGO1 del 1-189	AT1G03000	-0.525540162	0.000394734	0.001227301
AGO1 del 1-189	AT1G03010	0.005451382	0.983870936	0.988989346
AGO1 del 1-189	AT1G03020	-1.442354297	0.000619666	0.001849625
AGO1 del 1-189	AT1G03030	0.531407309	5.12E-07	2.59E-06
AGO1 del 1-189	AT1G03040	-0.093964327	0.294829931	0.397678308
AGO1 del 1-189	AT1G03050	1.323754767	0.065345222	0.114114328
AGO1 del 1-189	AT1G03055	-0.451921234	0.052689603	0.095094909
AGO1 del 1-189	AT1G03060	-0.305669398	0.035183639	0.067068895
AGO1 del 1-189	AT1G03070	-1.157629096	0.027432248	0.054024149
AGO1 del 1-189	AT1G03080	0.5185227	3.82E-05	0.000143755
AGO1 del 1-189	AT1G03090	-1.167007352	2.00E-07	1.08E-06
AGO1 del 1-189	AT1G03100	-0.108181221	0.531465848	0.632334325
AGO1 del 1-189	AT1G03110	0.428699328	0.005453152	0.012974424
AGO1 del 1-189	AT1G03120	0.134929202	0.826253473	0.874735348
AGO1 del 1-189	AT1G03130	-1.614435507	8.03E-12	7.52E-11
AGO1 del 1-189	AT1G03140	-0.815523926	1.09E-19	2.13E-18
AGO1 del 1-189	AT1G03150	0.247606048	0.075054457	0.128151332
AGO1 del 1-189	AT1G03160	0.374477989	0.005286689	0.01263149
AGO1 del 1-189	AT1G03170	-1.235512629	0.022322201	0.045072857
AGO1 del 1-189	AT1G03180	0.538605615	0.071047936	0.122393988
AGO1 del 1-189	AT1G03190	-0.380484914	0.003791283	0.00940726
AGO1 del 1-189	AT1G03200	-0.127421631	0.703706346	0.778234411
AGO1 del 1-189	AT1G03210	0.121306609	0.273759365	0.374431545
AGO1 del 1-189	AT1G03220	0.792841241	5.20E-05	0.000191362
AGO1 del 1-189	AT1G03230	1.250266704	1.32E-22	3.23E-21
AGO1 del 1-189	AT1G03250	0.782094726	1.59E-13	1.81E-12
AGO1 del 1-189	AT1G03260	-0.3205837	0.034568335	0.066044328
AGO1 del 1-189	AT1G03270	0.395854292	0.093780395	0.154598284
AGO1 del 1-189	AT1G03280	-0.298109446	0.006247314	0.014630127
AGO1 del 1-189	AT1G03290	0.167475665	0.143763215	0.220464064
AGO1 del 1-189	AT1G03300	-0.558304708	0.027267807	0.053762687
AGO1 del 1-189	AT1G03310	1.119257005	1.29E-14	1.64E-13
AGO1 del 1-189	AT1G03330	0.10991631	0.292095068	0.394889078
AGO1 del 1-189	AT1G03340	-0.205753242	0.511487958	0.613854795
AGO1 del 1-189	AT1G03350	0.172710564	0.050288129	0.091406197
AGO1 del 1-189	AT1G03360	-0.059840102	0.66790219	0.748819921
AGO1 del 1-189	AT1G03365	-0.158574725	0.20968432	0.301514721
AGO1 del 1-189	AT1G03370	-0.229061668	0.174420544	0.259187381
AGO1 del 1-189	AT1G03380	-0.321341684	0.027829948	0.054714249
AGO1 del 1-189	AT1G03400	-0.58227533	0.00060335	0.001804522
AGO1 del 1-189	AT1G03410	-0.472073495	0.000455457	0.001398169
AGO1 del 1-189	AT1G03420	-0.321962581	0.0161233	0.033864117
AGO1 del 1-189	AT1G03430	0.416635657	0.013441339	0.028852411
AGO1 del 1-189	AT1G03440	-0.424941857	0.002039714	0.005435679
AGO1 del 1-189	AT1G03457	-1.367038746	5.38E-12	5.13E-11
AGO1 del 1-189	AT1G03470	-0.160536153	0.305057678	0.408827043
AGO1 del 1-189	AT1G03475	0.162978086	0.077278829	0.131359046
AGO1 del 1-189	AT1G03495	0.255342676	0.193863758	0.28263564
AGO1 del 1-189	AT1G03502	-1.19531502	0.015768276	0.033200627
AGO1 del 1-189	AT1G03506	-1.308295592	0.007011203	0.016173984
AGO1 del 1-189	AT1G03510	-0.011491686	0.967813	0.977768297
AGO1 del 1-189	AT1G03520	-0.836240321	1.08E-07	6.04E-07
AGO1 del 1-189	AT1G03530	-0.310616739	0.033843189	0.064838944
AGO1 del 1-189	AT1G03540	-1.251692449	0.004823481	0.011652704
AGO1 del 1-189	AT1G03545	-1.066776987	1.98E-08	1.22E-07
AGO1 del 1-189	AT1G03550	-1.03883787	5.55E-09	3.66E-08
AGO1 del 1-189	AT1G03560	-0.490804194	0.00067396	0.001992761
AGO1 del 1-189	AT1G03580	-2.02182236	1.13E-06	5.44E-06
AGO1 del 1-189	AT1G03590	-0.108186537	0.415123814	0.521784441
AGO1 del 1-189	AT1G03600	0.253620829	0.009256879	0.020706582
AGO1 del 1-189	AT1G03610	-0.345298328	0.083213349	0.139748364
AGO1 del 1-189	AT1G03620	-1.093190927	0.000364068	0.001138349
AGO1 del 1-189	AT1G03630	0.468269225	0.002783669	0.007147417
AGO1 del 1-189	AT1G03650	-0.051768771	0.773095002	0.834469308
AGO1 del 1-189	AT1G03660	-0.020104141	0.958490916	0.971078548
AGO1 del 1-189	AT1G03680	0.469101252	3.37E-07	1.75E-06
AGO1 del 1-189	AT1G03687	-0.285355004	0.028655667	0.056107981
AGO1 del 1-189	AT1G03700	-0.567154484	0.365694458	0.472701169
AGO1 del 1-189	AT1G03730	0.468663953	0.029424608	0.057389312
AGO1 del 1-189	AT1G03740	-0.128477668	0.401713372	0.508114425
AGO1 del 1-189	AT1G03750	-0.117891517	0.532383109	0.63312978
AGO1 del 1-189	AT1G03760	-0.300588683	0.048311171	0.088374348
AGO1 del 1-189	AT1G03770	-0.122847287	0.471548684	0.576234167
AGO1 del 1-189	AT1G03780	0.050461187	0.758110721	0.823351231
AGO1 del 1-189	AT1G03790	1.004769463	0.073963033	0.126636015
AGO1 del 1-189	AT1G03800	1.909707271	1.37E-05	5.57E-05
AGO1 del 1-189	AT1G03820	0.861344253	0.000255901	0.00082559
AGO1 del 1-189	AT1G03830	-0.020539572	0.879958629	0.913674199
AGO1 del 1-189	AT1G03840	-0.088838935	0.817476121	0.868512941
AGO1 del 1-189	AT1G03850	0.10181674	0.668886879	0.749593791
AGO1 del 1-189	AT1G03860	0.286712407	0.000143974	0.000488183
AGO1 del 1-189	AT1G03870	-0.546706179	0.003903186	0.009648249
AGO1 del 1-189	AT1G03900	-0.17870061	0.046666242	0.085810538
AGO1 del 1-189	AT1G03905	1.21206749	9.18E-08	5.18E-07
AGO1 del 1-189	AT1G03910	-0.276691786	0.003927802	0.009703046
AGO1 del 1-189	AT1G03920	-0.537079849	0.124231368	0.195625791
AGO1 del 1-189	AT1G03930	-0.031380606	0.82008297	0.870374464
AGO1 del 1-189	AT1G03935	-2.377974611	3.52E-12	3.44E-11
AGO1 del 1-189	AT1G03940	0.214687642	0.174119124	0.258860352
AGO1 del 1-189	AT1G03950	0.228563518	0.162939468	0.245073437
AGO1 del 1-189	AT1G03960	0.292621979	0.078461038	0.13311083
AGO1 del 1-189	AT1G03970	0.620290997	1.28E-07	7.08E-07
AGO1 del 1-189	AT1G03990	-0.072488321	0.844358503	0.888324604
AGO1 del 1-189	AT1G03993	-1.323434427	0.018087654	0.037421821
AGO1 del 1-189	AT1G04000	0.248635384	0.160034598	0.241345939
AGO1 del 1-189	AT1G04007	-0.832820233	1.98E-09	1.38E-08
AGO1 del 1-189	AT1G04010	-0.093610575	0.589946015	0.68351366
AGO1 del 1-189	AT1G04013	0.101442792	0.415343533	0.521880246
AGO1 del 1-189	AT1G04017	-0.348607085	0.345916506	0.452512328
AGO1 del 1-189	AT1G04020	1.094590924	2.81E-08	1.69E-07
AGO1 del 1-189	AT1G04023	-1.421895362	0.023928777	0.04797439
AGO1 del 1-189	AT1G04030	-1.396854365	3.10E-22	7.39E-21
AGO1 del 1-189	AT1G04037	1.179525839	0.026155002	0.051833569
AGO1 del 1-189	AT1G04040	-1.746756457	4.85E-28	1.76E-26
AGO1 del 1-189	AT1G04047	-0.231813628	0.166994345	0.250081032
AGO1 del 1-189	AT1G04050	-0.303758413	0.212247134	0.304622141
AGO1 del 1-189	AT1G04053	-1.020616271	0.00064009	0.001903669
AGO1 del 1-189	AT1G04057	-1.453571641	0.006479627	0.015104691
AGO1 del 1-189	AT1G04067	0.201380331	0.620999438	0.709737539
AGO1 del 1-189	AT1G04070	0.074995405	0.72436631	0.795595858
AGO1 del 1-189	AT1G04073	-0.031900809	0.883628686	0.916459671
AGO1 del 1-189	AT1G04077	0.070799802	0.77457676	0.835735332
AGO1 del 1-189	AT1G04080	0.001114942	0.99211649	0.99478969
AGO1 del 1-189	AT1G04083	0.08396177	0.558951171	0.65623404
AGO1 del 1-189	AT1G04090	-1.489880393	0.107750797	0.173846238
AGO1 del 1-189	AT1G04097	-0.27622466	0.067968412	0.117886622
AGO1 del 1-189	AT1G04100	0.040228198	0.873022934	0.908792029
AGO1 del 1-189	AT1G04103	1.544873795	0.024226089	0.048500192
AGO1 del 1-189	AT1G04105	-0.106632039	0.74079907	0.80916732
AGO1 del 1-189	AT1G04110	-0.836229055	0.000393134	0.001222925
AGO1 del 1-189	AT1G04117	-0.190269286	0.344715309	0.451211903
AGO1 del 1-189	AT1G04120	0.744836191	3.09E-10	2.40E-09
AGO1 del 1-189	AT1G04123	-0.078559708	0.907649797	0.935059573
AGO1 del 1-189	AT1G04130	0.723808418	1.63E-08	1.01E-07
AGO1 del 1-189	AT1G04133	-3.488382449	7.48E-05	0.000267217
AGO1 del 1-189	AT1G04140	-0.656369165	3.94E-12	3.82E-11
AGO1 del 1-189	AT1G04147	-0.241030607	0.257801589	0.356787869
AGO1 del 1-189	AT1G04150	1.659614941	0.024586032	0.04910648
AGO1 del 1-189	AT1G04157	-1.41562956	6.12E-10	4.59E-09
AGO1 del 1-189	AT1G04160	0.138241295	0.530343164	0.631323122
AGO1 del 1-189	AT1G04163	-0.399169455	0.147337378	0.225090913
AGO1 del 1-189	AT1G04170	0.345479663	1.70E-06	7.95E-06
AGO1 del 1-189	AT1G04173	-0.581429242	0.427463252	0.533501298
AGO1 del 1-189	AT1G04180	0.219427861	0.584789594	0.679167901
AGO1 del 1-189	AT1G04183	-0.428379414	0.00169562	0.004599584
AGO1 del 1-189	AT1G04187	-0.498299814	0.283432273	0.38510303
AGO1 del 1-189	AT1G04190	0.278939812	0.003428751	0.008611793
AGO1 del 1-189	AT1G04193	-1.033389839	0.049782279	0.090603179
AGO1 del 1-189	AT1G04197	-1.579772247	0.006453325	0.015051687
AGO1 del 1-189	AT1G04200	0.289270294	0.073209234	0.125548042
AGO1 del 1-189	AT1G04210	-0.234016113	0.09388467	0.154720089
AGO1 del 1-189	AT1G04213	0.514026508	0.499429449	0.602456056
AGO1 del 1-189	AT1G04217	-2.127953542	1.93E-07	1.04E-06
AGO1 del 1-189	AT1G04220	0.632416138	0.052116105	0.094197501
AGO1 del 1-189	AT1G04223	-2.160406731	2.50E-10	1.97E-09
AGO1 del 1-189	AT1G04227	-1.642749008	0.000133388	0.000455017
AGO1 del 1-189	AT1G04230	-0.574515915	8.47E-07	4.15E-06
AGO1 del 1-189	AT1G04233	0.347887697	0.033436602	0.064127544
AGO1 del 1-189	AT1G04237	-1.830951829	2.50E-24	7.01E-23
AGO1 del 1-189	AT1G04240	-1.865620309	1.29E-30	5.42E-29
AGO1 del 1-189	AT1G04247	0.370473091	0.267087885	0.36734324
AGO1 del 1-189	AT1G04250	-0.931012932	5.91E-06	2.55E-05
AGO1 del 1-189	AT1G04260	0.132131227	0.432314282	0.538104776
AGO1 del 1-189	AT1G04267	-0.676042189	0.092289628	0.152496226
AGO1 del 1-189	AT1G04270	0.443946858	2.57E-06	1.17E-05
AGO1 del 1-189	AT1G04273	-0.504558612	0.231938758	0.327275075
AGO1 del 1-189	AT1G04277	-0.003045107	0.994552833	0.996784616
AGO1 del 1-189	AT1G04280	-0.271601619	0.009866412	0.021912161
AGO1 del 1-189	AT1G04290	0.824921196	2.81E-09	1.92E-08
AGO1 del 1-189	AT1G04295	0.835545811	7.39E-10	5.48E-09
AGO1 del 1-189	AT1G04297	0.679643324	0.003098409	0.007865121
AGO1 del 1-189	AT1G04300	-0.934915392	2.56E-09	1.76E-08
AGO1 del 1-189	AT1G04303	0.120790969	0.617318682	0.706672917
AGO1 del 1-189	AT1G04310	-0.247061805	0.113022657	0.180930063
AGO1 del 1-189	AT1G04313	2.331767653	5.42E-05	0.000198549
AGO1 del 1-189	AT1G04330	-1.970567331	0.002432929	0.006349308
AGO1 del 1-189	AT1G04340	-0.093295716	0.512529736	0.614629541
AGO1 del 1-189	AT1G04343	-0.573768131	0.011531142	0.025204758
AGO1 del 1-189	AT1G04347	0.425635873	0.003729891	0.009273909
AGO1 del 1-189	AT1G04350	0.157880289	0.148439887	0.226462674
AGO1 del 1-189	AT1G04353	-0.319723324	0.005200925	0.012451115
AGO1 del 1-189	AT1G04357	0.015279065	0.974462266	0.982489519
AGO1 del 1-189	AT1G04360	-1.295689857	5.25E-06	2.28E-05
AGO1 del 1-189	AT1G04363	-0.418193207	0.413570182	0.520011344
AGO1 del 1-189	AT1G04390	-1.027704731	2.17E-10	1.73E-09
AGO1 del 1-189	AT1G04400	-0.087862385	0.459354702	0.564476131
AGO1 del 1-189	AT1G04410	0.84937115	2.96E-36	1.80E-34
AGO1 del 1-189	AT1G04413	0.419087813	0.005499405	0.013074698
AGO1 del 1-189	AT1G04420	0.0217598	0.830747362	0.878214697
AGO1 del 1-189	AT1G04425	-0.597346591	0.022167231	0.044813258
AGO1 del 1-189	AT1G04430	-0.621858814	0.000517253	0.001570449
AGO1 del 1-189	AT1G04433	0.059809413	0.787485591	0.845684982
AGO1 del 1-189	AT1G04437	-1.836067345	1.98E-13	2.23E-12
AGO1 del 1-189	AT1G04440	0.079306586	0.371605598	0.478616579
AGO1 del 1-189	AT1G04463	0.081314019	0.708152715	0.782030617
AGO1 del 1-189	AT1G04467	0.218884544	0.142392427	0.218717654
AGO1 del 1-189	AT1G04473	-0.24985236	0.26285886	0.362466735
AGO1 del 1-189	AT1G04477	-0.57513405	0.0002962	0.000941522
AGO1 del 1-189	AT1G04480	-0.013412778	0.912502759	0.938719653
AGO1 del 1-189	AT1G04483	-0.570535411	0.013075111	0.028158885
AGO1 del 1-189	AT1G04487	0.760239168	5.04E-05	0.000185582
AGO1 del 1-189	AT1G04490	0.170732671	0.727459758	0.798227254
AGO1 del 1-189	AT1G04493	0.122979779	0.76750825	0.830271376
AGO1 del 1-189	AT1G04497	-0.052055048	0.900072484	0.929198917
AGO1 del 1-189	AT1G04500	1.532038708	0.036997908	0.070060454
AGO1 del 1-189	AT1G04503	-0.757092998	5.00E-11	4.27E-10
AGO1 del 1-189	AT1G04507	0.534913594	0.025914698	0.05140536
AGO1 del 1-189	AT1G04510	-0.035996604	0.719022626	0.791459617
AGO1 del 1-189	AT1G04513	0.68998326	7.13E-06	3.03E-05
AGO1 del 1-189	AT1G04520	0.168954593	0.377047787	0.4840926
AGO1 del 1-189	AT1G04530	-0.134985738	0.223276599	0.317232708
AGO1 del 1-189	AT1G04537	0.073556939	0.683197479	0.761412761
AGO1 del 1-189	AT1G04540	-0.362379303	0.224779054	0.318923715
AGO1 del 1-189	AT1G04550	-0.502472637	2.06E-06	9.53E-06
AGO1 del 1-189	AT1G04555	0.454143351	0.037818458	0.071380657
AGO1 del 1-189	AT1G04560	-0.428282888	0.676443287	0.755998648
AGO1 del 1-189	AT1G04567	0.792587815	0.012870276	0.027776491
AGO1 del 1-189	AT1G04570	1.085474569	0.005106949	0.012253424
AGO1 del 1-189	AT1G04580	6.147111563	6.52E-08	3.76E-07
AGO1 del 1-189	AT1G04587	0.159262337	0.318303834	0.423219251
AGO1 del 1-189	AT1G04590	0.282481059	0.015463535	0.032650799
AGO1 del 1-189	AT1G04600	0.563129386	0.550832587	0.649332365
AGO1 del 1-189	AT1G04610	-1.288845629	4.86E-05	0.000179417
AGO1 del 1-189	AT1G04620	-0.18225493	0.058218965	0.103530205
AGO1 del 1-189	AT1G04625	0.508092054	0.0183662	0.037911839
AGO1 del 1-189	AT1G04630	0.213995602	0.05824265	0.103565089
AGO1 del 1-189	AT1G04635	0.338443998	0.355189998	0.461937521
AGO1 del 1-189	AT1G04640	0.326227793	0.000333674	0.001050281
AGO1 del 1-189	AT1G04647	-0.241581546	0.113259902	0.181198427
AGO1 del 1-189	AT1G04650	2.592386435	3.11E-10	2.42E-09
AGO1 del 1-189	AT1G04657	-1.800797377	0.054007745	0.097140678
AGO1 del 1-189	AT1G04680	0.499586057	0.000610244	0.001823213
AGO1 del 1-189	AT1G04690	0.516744161	2.45E-13	2.73E-12
AGO1 del 1-189	AT1G04697	0.317820813	0.252017312	0.350267879
AGO1 del 1-189	AT1G04700	-0.648696348	0.103695083	0.168369758
AGO1 del 1-189	AT1G04707	-0.887592754	0.05173725	0.093599438
AGO1 del 1-189	AT1G04710	1.206927811	9.29E-29	3.51E-27
AGO1 del 1-189	AT1G04723	-0.184858778	0.230652782	0.325875939
AGO1 del 1-189	AT1G04730	0.769401026	0.000376745	0.00117467
AGO1 del 1-189	AT1G04733	-0.021616432	0.903057726	0.931526018
AGO1 del 1-189	AT1G04737	1.329156532	2.27E-13	2.55E-12
AGO1 del 1-189	AT1G04750	0.337559704	7.12E-05	0.000255577
AGO1 del 1-189	AT1G04760	1.929849133	2.99E-22	7.15E-21
AGO1 del 1-189	AT1G04767	-1.277711204	0.054446991	0.097798123
AGO1 del 1-189	AT1G04770	2.209813099	8.17E-22	1.89E-20
AGO1 del 1-189	AT1G04773	-0.399612219	0.151241516	0.230103908
AGO1 del 1-189	AT1G04778	-0.211328506	0.801492739	0.855951261
AGO1 del 1-189	AT1G04780	0.156288812	0.268262769	0.368640482
AGO1 del 1-189	AT1G04790	-1.108629097	6.68E-22	1.56E-20
AGO1 del 1-189	AT1G04800	-1.393647241	6.77E-18	1.16E-16
AGO1 del 1-189	AT1G04803	0.858142705	0.027815806	0.054694894
AGO1 del 1-189	AT1G04810	-0.640475002	8.97E-11	7.48E-10
AGO1 del 1-189	AT1G04820	0.063209721	0.452633365	0.558037065
AGO1 del 1-189	AT1G04823	-0.743723895	0.036864462	0.069838924
AGO1 del 1-189	AT1G04827	-0.116364731	0.367285745	0.474348645
AGO1 del 1-189	AT1G04830	-0.61537509	1.07E-06	5.19E-06
AGO1 del 1-189	AT1G04833	1.075209347	4.60E-06	2.01E-05
AGO1 del 1-189	AT1G04837	0.538749328	0.000707467	0.002081679
AGO1 del 1-189	AT1G04840	-0.206280047	0.602102384	0.69402891
AGO1 del 1-189	AT1G04850	0.275636869	0.002206449	0.00582255
AGO1 del 1-189	AT1G04853	-1.040750974	2.86E-14	3.51E-13
AGO1 del 1-189	AT1G04860	-0.802011389	1.31E-09	9.34E-09
AGO1 del 1-189	AT1G04870	0.124961664	0.227569863	0.322271434
AGO1 del 1-189	AT1G04873	-2.267833212	1.93E-06	8.97E-06
AGO1 del 1-189	AT1G04877	-1.285019368	0.029244428	0.057107053
AGO1 del 1-189	AT1G04883	-0.142988945	0.205962559	0.297227754
AGO1 del 1-189	AT1G04893	-1.123986147	3.03E-08	1.81E-07
AGO1 del 1-189	AT1G04900	0.706358034	1.10E-08	6.96E-08
AGO1 del 1-189	AT1G04910	0.273808824	0.007917881	0.018031435
AGO1 del 1-189	AT1G04913	0.161681985	0.452228523	0.557709588
AGO1 del 1-189	AT1G04917	-0.464459221	0.058541278	0.104023442
AGO1 del 1-189	AT1G04920	0.280224556	0.313599852	0.418187891
AGO1 del 1-189	AT1G04927	1.176289002	2.38E-09	1.64E-08
AGO1 del 1-189	AT1G04930	-0.372510477	0.13138332	0.20476012
AGO1 del 1-189	AT1G04933	0.296980515	0.571568524	0.66741834
AGO1 del 1-189	AT1G04940	0.335969227	0.000681299	0.00201189
AGO1 del 1-189	AT1G04945	0.311511659	0.000661661	0.001960721
AGO1 del 1-189	AT1G04950	-0.941653527	1.93E-15	2.65E-14
AGO1 del 1-189	AT1G04953	0.862959005	0.000491677	0.001499595
AGO1 del 1-189	AT1G04960	0.281297836	0.031559748	0.060964266
AGO1 del 1-189	AT1G04970	-0.230558152	0.020941726	0.042615042
AGO1 del 1-189	AT1G04973	-0.158062571	0.320860917	0.425840748
AGO1 del 1-189	AT1G04977	-0.19906575	0.057261389	0.10206977
AGO1 del 1-189	AT1G04980	0.844710558	1.70E-08	1.05E-07
AGO1 del 1-189	AT1G04985	-0.653320832	3.54E-12	3.46E-11
AGO1 del 1-189	AT1G04990	1.801424206	1.26E-48	1.38E-46
AGO1 del 1-189	AT1G05000	0.096939788	0.56263589	0.659283093
AGO1 del 1-189	AT1G05010	0.729709115	3.74E-08	2.22E-07
AGO1 del 1-189	AT1G05017	-0.005808097	0.972114083	0.980796938
AGO1 del 1-189	AT1G05020	-1.601552014	1.89E-05	7.50E-05
AGO1 del 1-189	AT1G05023	0.667668495	0.006362487	0.014868385
AGO1 del 1-189	AT1G05030	-0.236417473	0.07148012	0.123005333
AGO1 del 1-189	AT1G05033	-0.943510414	6.47E-05	0.000233613
AGO1 del 1-189	AT1G05035	2.717681111	7.06E-10	5.24E-09
AGO1 del 1-189	AT1G05043	1.012883913	3.70E-11	3.21E-10
AGO1 del 1-189	AT1G05047	0.608685628	1.02E-05	4.22E-05
AGO1 del 1-189	AT1G05055	0.020664746	0.87899715	0.913106845
AGO1 del 1-189	AT1G05057	-0.542543593	0.349145199	0.455873866
AGO1 del 1-189	AT1G05060	0.360329579	0.017409142	0.036191568
AGO1 del 1-189	AT1G05061	-1.111326638	0.061726781	0.108817977
AGO1 del 1-189	AT1G05065	-0.03891408	0.919148225	0.943421179
AGO1 del 1-189	AT1G05070	-0.218016253	0.065605388	0.114455037
AGO1 del 1-189	AT1G05077	1.538247304	8.00E-06	3.38E-05
AGO1 del 1-189	AT1G05083	-1.109589002	0.000288764	0.000920646
AGO1 del 1-189	AT1G05087	-1.494638906	3.43E-05	0.00013019
AGO1 del 1-189	AT1G05090	-0.491322265	0.045832328	0.084477224
AGO1 del 1-189	AT1G05100	1.132074733	0.013179303	0.028366478
AGO1 del 1-189	AT1G05120	-0.088884438	0.361629102	0.468469046
AGO1 del 1-189	AT1G05123	0.413208535	0.000288506	0.00092011
AGO1 del 1-189	AT1G05135	-0.986038613	5.87E-05	0.000213583
AGO1 del 1-189	AT1G05136	-1.785469622	0.001650814	0.004487127
AGO1 del 1-189	AT1G05140	-0.195115302	0.066632009	0.11593997
AGO1 del 1-189	AT1G05143	0.232057142	0.140370103	0.21613653
AGO1 del 1-189	AT1G05147	2.455803607	5.10E-06	2.22E-05
AGO1 del 1-189	AT1G05150	-0.725754529	8.98E-09	5.76E-08
AGO1 del 1-189	AT1G05153	0.540350651	0.352185782	0.45875694
AGO1 del 1-189	AT1G05160	-1.197911382	2.30E-11	2.05E-10
AGO1 del 1-189	AT1G05163	-0.491486319	0.06336975	0.111298179
AGO1 del 1-189	AT1G05170	-0.214995247	0.208409058	0.300093326
AGO1 del 1-189	AT1G05180	0.158212006	0.12459487	0.196035136
AGO1 del 1-189	AT1G05183	-0.580152571	0.000557197	0.001680104
AGO1 del 1-189	AT1G05187	-0.440380073	0.066727676	0.116058836
AGO1 del 1-189	AT1G05190	-0.094684156	0.384737692	0.491477353
AGO1 del 1-189	AT1G05200	-0.95665069	3.09E-09	2.10E-08
AGO1 del 1-189	AT1G05203	0.612812055	1.10E-05	4.52E-05
AGO1 del 1-189	AT1G05205	0.482084785	0.000958971	0.002739087
AGO1 del 1-189	AT1G05207	-1.805466223	7.18E-13	7.59E-12
AGO1 del 1-189	AT1G05210	0.684955993	0.004677441	0.011331077
AGO1 del 1-189	AT1G05213	0.314504132	4.04E-05	0.000151449
AGO1 del 1-189	AT1G05220	-0.809585407	0.090909514	0.15069504
AGO1 del 1-189	AT1G05230	-0.46217101	4.52E-05	0.000167857
AGO1 del 1-189	AT1G05243	-0.633417231	0.005291705	0.012636822
AGO1 del 1-189	AT1G05247	2.035597753	0.009167582	0.020530288
AGO1 del 1-189	AT1G05253	-0.797840702	5.79E-05	0.000211305
AGO1 del 1-189	AT1G05257	0.938671568	0.002123474	0.005629427
AGO1 del 1-189	AT1G05260	-1.641998281	1.03E-07	5.75E-07
AGO1 del 1-189	AT1G05267	-0.279433584	0.453533939	0.558841811
AGO1 del 1-189	AT1G05270	-0.1385418	0.146819702	0.224448206
AGO1 del 1-189	AT1G05273	0.596892655	0.023733847	0.047624834
AGO1 del 1-189	AT1G05277	-0.504023562	6.44E-12	6.09E-11
AGO1 del 1-189	AT1G05280	-0.682092723	0.153475646	0.233014254
AGO1 del 1-189	AT1G05283	-0.732325841	0.107721202	0.173820522
AGO1 del 1-189	AT1G05287	-1.73268772	3.09E-05	0.000117984
AGO1 del 1-189	AT1G05293	0.319378957	0.049027627	0.08943205
AGO1 del 1-189	AT1G05297	-0.786215949	4.68E-05	0.000173298
AGO1 del 1-189	AT1G05300	1.201980361	1.51E-06	7.15E-06
AGO1 del 1-189	AT1G05303	-2.150764703	0.002071012	0.005508706
AGO1 del 1-189	AT1G05310	-1.256242302	2.66E-05	0.000102869
AGO1 del 1-189	AT1G05317	1.974606431	1.58E-23	4.14E-22
AGO1 del 1-189	AT1G05320	0.187043095	0.081442564	0.137272563
AGO1 del 1-189	AT1G05327	1.136410023	0.135447277	0.209937095
AGO1 del 1-189	AT1G05333	-0.008833819	0.949239668	0.964584819
AGO1 del 1-189	AT1G05337	-0.732248953	0.03521684	0.067117107
AGO1 del 1-189	AT1G05340	0.051028061	0.805493653	0.859224731
AGO1 del 1-189	AT1G05343	0.30566779	0.084035639	0.140952648
AGO1 del 1-189	AT1G05347	0.759495878	0.000352272	0.001104179
AGO1 del 1-189	AT1G05350	0.166709289	0.098155832	0.160759854
AGO1 del 1-189	AT1G05353	-1.739592986	0.015695778	0.033067123
AGO1 del 1-189	AT1G05360	0.143129763	0.312525296	0.416995229
AGO1 del 1-189	AT1G05363	-0.589193157	0.057705193	0.102767317
AGO1 del 1-189	AT1G05370	-0.333541428	0.359955622	0.466633579
AGO1 del 1-189	AT1G05380	-0.985367695	9.00E-15	1.16E-13
AGO1 del 1-189	AT1G05383	1.366274498	0.046241383	0.085138722
AGO1 del 1-189	AT1G05385	-0.469925752	0.000750179	0.00219417
AGO1 del 1-189	AT1G05400	-0.296211956	0.388799739	0.495870134
AGO1 del 1-189	AT1G05410	-0.848531314	3.93E-12	3.82E-11
AGO1 del 1-189	AT1G05417	-0.173146307	0.453495594	0.558840739
AGO1 del 1-189	AT1G05420	-1.194715542	0.014715161	0.03123904
AGO1 del 1-189	AT1G05423	0.053509898	0.846006867	0.88939721
AGO1 del 1-189	AT1G05427	-0.239102788	0.391600585	0.498418543
AGO1 del 1-189	AT1G05430	0.052883382	0.531930095	0.632738826
AGO1 del 1-189	AT1G05433	-0.570517854	0.11396631	0.182097176
AGO1 del 1-189	AT1G05440	0.072599589	0.822724209	0.872377563
AGO1 del 1-189	AT1G05450	-0.45092705	0.537492682	0.637597908
AGO1 del 1-189	AT1G05453	-0.389447628	0.13035892	0.203425119
AGO1 del 1-189	AT1G05460	0.012164552	0.928731806	0.95041182
AGO1 del 1-189	AT1G05463	-0.111916258	0.46386398	0.56867231
AGO1 del 1-189	AT1G05467	0.155383926	0.136499584	0.21122091
AGO1 del 1-189	AT1G05470	-1.132001693	8.17E-09	5.27E-08
AGO1 del 1-189	AT1G05490	-1.36935006	0.040662209	0.076103989
AGO1 del 1-189	AT1G05493	-0.509402916	0.231589406	0.326890836
AGO1 del 1-189	AT1G05500	0.090241624	0.349732927	0.456360757
AGO1 del 1-189	AT1G05510	0.746413951	0.273736716	0.374424527
AGO1 del 1-189	AT1G05520	-0.133989348	0.198884513	0.288810223
AGO1 del 1-189	AT1G05523	0.964988639	0.016088821	0.033802857
AGO1 del 1-189	AT1G05530	-1.070495362	0.016041893	0.033709824
AGO1 del 1-189	AT1G05540	-3.004944864	1.61E-11	1.46E-10
AGO1 del 1-189	AT1G05553	-0.518658248	0.010732385	0.023637431
AGO1 del 1-189	AT1G05557	-0.476479682	0.09878561	0.16159714
AGO1 del 1-189	AT1G05560	-0.476491093	0.00163175	0.004442423
AGO1 del 1-189	AT1G05562	-0.476491093	0.00163175	0.004442423
AGO1 del 1-189	AT1G05563	0.117437799	0.680332199	0.75897884
AGO1 del 1-189	AT1G05570	-0.686391775	1.07E-07	5.96E-07
AGO1 del 1-189	AT1G05575	1.510992293	0.000439878	0.001355285
AGO1 del 1-189	AT1G05590	-0.065266607	0.657031894	0.739932615
AGO1 del 1-189	AT1G05600	-0.892299112	1.52E-09	1.07E-08
AGO1 del 1-189	AT1G05610	0.010554186	0.987718166	0.992034883
AGO1 del 1-189	AT1G05620	1.063667933	2.65E-10	2.08E-09
AGO1 del 1-189	AT1G05630	-0.222093735	0.29645891	0.399473399
AGO1 del 1-189	AT1G05640	-0.133242716	0.6278846	0.715614727
AGO1 del 1-189	AT1G05660	-1.468896302	0.000475038	0.001453721
AGO1 del 1-189	AT1G05670	-0.595908439	0.001610029	0.004391271
AGO1 del 1-189	AT1G05675	1.60985988	2.84E-05	0.000109269
AGO1 del 1-189	AT1G05680	0.60264809	0.02240382	0.045208976
AGO1 del 1-189	AT1G05687	0.396236791	0.01990064	0.040729199
AGO1 del 1-189	AT1G05690	-0.360024276	0.138893237	0.214246054
AGO1 del 1-189	AT1G05700	-0.792433085	0.037882988	0.071491854
AGO1 del 1-189	AT1G05703	-0.63709744	0.001810555	0.00488016
AGO1 del 1-189	AT1G05710	1.277484782	1.42E-13	1.63E-12
AGO1 del 1-189	AT1G05720	0.32227324	0.015512895	0.032727957
AGO1 del 1-189	AT1G05723	-0.181697595	0.637299721	0.723430521
AGO1 del 1-189	AT1G05727	0.059467973	0.868801551	0.905842236
AGO1 del 1-189	AT1G05730	0.148356748	0.32875223	0.434298909
AGO1 del 1-189	AT1G05733	0.630660969	0.010867758	0.023888049
AGO1 del 1-189	AT1G05750	-0.341630525	0.024888014	0.049639538
AGO1 del 1-189	AT1G05753	-2.31627968	2.55E-26	8.30E-25
AGO1 del 1-189	AT1G05757	0.382462217	0.237452236	0.33357571
AGO1 del 1-189	AT1G05760	-0.374802684	0.128980554	0.201719311
AGO1 del 1-189	AT1G05763	-0.130559614	0.251784326	0.349982276
AGO1 del 1-189	AT1G05767	0.051073978	0.657736419	0.740389257
AGO1 del 1-189	AT1G05770	0.013757861	0.974300717	0.982365545
AGO1 del 1-189	AT1G05773	0.34609001	0.00342391	0.008601333
AGO1 del 1-189	AT1G05777	0.257427387	0.034417596	0.065793468
AGO1 del 1-189	AT1G05780	0.308634448	0.082162588	0.138280844
AGO1 del 1-189	AT1G05783	-1.036258308	0.106961165	0.172813183
AGO1 del 1-189	AT1G05785	-0.074032881	0.694761553	0.770316607
AGO1 del 1-189	AT1G05790	-1.093949369	2.56E-15	3.47E-14
AGO1 del 1-189	AT1G05800	7.718650287	3.50E-09	2.37E-08
AGO1 del 1-189	AT1G05805	-0.200586663	0.082683517	0.138968573
AGO1 del 1-189	AT1G05810	-1.331093176	2.38E-14	2.94E-13
AGO1 del 1-189	AT1G05820	-0.920339854	0.00118064	0.003308028
AGO1 del 1-189	AT1G05830	-1.054165683	4.48E-13	4.84E-12
AGO1 del 1-189	AT1G05833	-0.068613667	0.485275907	0.589275175
AGO1 del 1-189	AT1G05835	-0.129524507	0.521463725	0.623113049
AGO1 del 1-189	AT1G05837	0.77292943	0.000372749	0.001162854
AGO1 del 1-189	AT1G05840	-1.542440741	7.24E-28	2.61E-26
AGO1 del 1-189	AT1G05843	1.054006779	0.113223791	0.181160913
AGO1 del 1-189	AT1G05850	-0.684461891	5.30E-12	5.06E-11
AGO1 del 1-189	AT1G05860	-0.090308156	0.558884654	0.656193743
AGO1 del 1-189	AT1G05867	-0.359703648	0.200595285	0.290916871
AGO1 del 1-189	AT1G05870	-0.044336011	0.760231797	0.824872398
AGO1 del 1-189	AT1G05873	-0.31518939	0.133473582	0.207446304
AGO1 del 1-189	AT1G05890	-1.164522069	4.69E-33	2.28E-31
AGO1 del 1-189	AT1G05900	-0.125120582	0.311672961	0.416010604
AGO1 del 1-189	AT1G05910	0.210057233	0.062175632	0.109487947
AGO1 del 1-189	AT1G05927	0.491876446	0.005265266	0.012587392
AGO1 del 1-189	AT1G05933	1.570195784	1.06E-16	1.62E-15
AGO1 del 1-189	AT1G05940	0.254520515	0.012838705	0.027720105
AGO1 del 1-189	AT1G05943	1.681734106	8.41E-05	0.000297285
AGO1 del 1-189	AT1G05950	-0.30547021	0.185182785	0.27220875
AGO1 del 1-189	AT1G05960	-0.842997109	7.69E-13	8.08E-12
AGO1 del 1-189	AT1G05970	-0.906962303	9.36E-08	5.27E-07
AGO1 del 1-189	AT1G05973	-0.332689785	0.239470669	0.335788872
AGO1 del 1-189	AT1G05977	0.121912533	0.62760665	0.715361992
AGO1 del 1-189	AT1G06000	2.191928308	7.88E-36	4.71E-34
AGO1 del 1-189	AT1G06002	2.191928308	7.88E-36	4.71E-34
AGO1 del 1-189	AT1G06003	0.054467578	0.898390761	0.927726119
AGO1 del 1-189	AT1G06010	0.240226025	0.109664245	0.176474864
AGO1 del 1-189	AT1G06017	0.245750148	0.093177865	0.153724456
AGO1 del 1-189	AT1G06033	-0.101683518	0.831815797	0.879125148
AGO1 del 1-189	AT1G06040	-0.846124652	0.000612594	0.00182916
AGO1 del 1-189	AT1G06045	-1.355013101	9.40E-09	6.02E-08
AGO1 del 1-189	AT1G06050	-0.323436346	0.084840517	0.142068662
AGO1 del 1-189	AT1G06060	-0.39588642	0.000459539	0.001409512
AGO1 del 1-189	AT1G06070	-0.065497775	0.531048653	0.632022691
AGO1 del 1-189	AT1G06080	-1.895297967	2.28E-13	2.55E-12
AGO1 del 1-189	AT1G06083	0.311675988	0.051808335	0.093714409
AGO1 del 1-189	AT1G06090	-1.400939576	0.00043989	0.001355285
AGO1 del 1-189	AT1G06100	-0.807462434	0.043727313	0.081090467
AGO1 del 1-189	AT1G06110	-0.558122351	2.14E-08	1.31E-07
AGO1 del 1-189	AT1G06120	-2.276976964	0.000122589	0.000421001
AGO1 del 1-189	AT1G06130	0.193259895	0.024060001	0.048214697
AGO1 del 1-189	AT1G06140	0.15554543	0.654912038	0.73835307
AGO1 del 1-189	AT1G06143	0.391382491	0.152867774	0.23217443
AGO1 del 1-189	AT1G06148	-0.321328294	0.67869803	0.757819931
AGO1 del 1-189	AT1G06150	-0.591785016	2.05E-05	8.09E-05
AGO1 del 1-189	AT1G06153	-0.371912463	0.198199286	0.288016292
AGO1 del 1-189	AT1G06160	1.22518283	2.73E-07	1.44E-06
AGO1 del 1-189	AT1G06173	-1.431656482	0.034537461	0.066000201
AGO1 del 1-189	AT1G06177	-1.287269164	0.068845205	0.119236767
AGO1 del 1-189	AT1G06180	1.425924773	6.90E-17	1.08E-15
AGO1 del 1-189	AT1G06190	0.423984896	9.36E-05	0.000328195
AGO1 del 1-189	AT1G06200	0.13805704	0.145307175	0.222483314
AGO1 del 1-189	AT1G06207	0.39229144	0.010673079	0.023531242
AGO1 del 1-189	AT1G06210	0.612624293	1.45E-08	9.04E-08
AGO1 del 1-189	AT1G06213	0.840464367	0.012365475	0.026818902
AGO1 del 1-189	AT1G06220	-0.17557547	0.062474695	0.109930937
AGO1 del 1-189	AT1G06227	-0.312597249	0.100870616	0.164560343
AGO1 del 1-189	AT1G06230	-0.38870562	0.000111375	0.000384511
AGO1 del 1-189	AT1G06233	-0.28706639	0.237212496	0.333312492
AGO1 del 1-189	AT1G06237	-0.285682854	0.15565127	0.235755
AGO1 del 1-189	AT1G06240	-0.330432939	0.011905869	0.025936985
AGO1 del 1-189	AT1G06243	-0.559807663	0.005874383	0.013860059
AGO1 del 1-189	AT1G06247	-0.627349228	0.003821643	0.009474281
AGO1 del 1-189	AT1G06250	-1.038849769	4.72E-05	0.000174628
AGO1 del 1-189	AT1G06253	-0.343680104	0.124477971	0.195910182
AGO1 del 1-189	AT1G06257	-5.381072017	2.13E-05	8.38E-05
AGO1 del 1-189	AT1G06260	-1.08119513	0.000331478	0.001044054
AGO1 del 1-189	AT1G06263	-2.087211999	5.79E-14	6.86E-13
AGO1 del 1-189	AT1G06265	-0.641255187	0.001385238	0.003827785
AGO1 del 1-189	AT1G06267	-1.67925439	0.000962437	0.002748061
AGO1 del 1-189	AT1G06270	0.309381917	0.177804724	0.263416706
AGO1 del 1-189	AT1G06273	-1.46808049	0.001467714	0.004035539
AGO1 del 1-189	AT1G06277	-1.078420895	0.008961874	0.02012627
AGO1 del 1-189	AT1G06283	-0.423790895	0.113585047	0.18162478
AGO1 del 1-189	AT1G06287	-0.537301497	0.198617305	0.288508465
AGO1 del 1-189	AT1G06290	0.711231792	2.45E-13	2.74E-12
AGO1 del 1-189	AT1G06310	0.873113183	0.097372656	0.15967234
AGO1 del 1-189	AT1G06337	-0.38496367	0.369806993	0.476710032
AGO1 del 1-189	AT1G06350	3.15027984	1.20E-40	9.28E-39
AGO1 del 1-189	AT1G06360	-1.737869224	2.20E-30	9.08E-29
AGO1 del 1-189	AT1G06370	-1.458023286	6.35E-11	5.37E-10
AGO1 del 1-189	AT1G06380	0.282122419	0.140684034	0.216524645
AGO1 del 1-189	AT1G06390	-1.031086724	1.47E-20	3.09E-19
AGO1 del 1-189	AT1G06397	-0.543520383	0.0023811	0.006232578
AGO1 del 1-189	AT1G06400	-0.297841058	0.002368127	0.006201809
AGO1 del 1-189	AT1G06410	-0.213732052	0.020942603	0.042615042
AGO1 del 1-189	AT1G06420	-1.07336655	8.35E-06	3.51E-05
AGO1 del 1-189	AT1G06423	0.509141956	0.091696565	0.15171321
AGO1 del 1-189	AT1G06430	0.06510952	0.610193395	0.700627072
AGO1 del 1-189	AT1G06440	0.945634961	0.000123403	0.000423625
AGO1 del 1-189	AT1G06450	0.689494715	5.90E-07	2.96E-06
AGO1 del 1-189	AT1G06453	0.489739825	0.133539672	0.207523683
AGO1 del 1-189	AT1G06460	0.697849802	6.93E-10	5.15E-09
AGO1 del 1-189	AT1G06463	1.169785004	0.025121748	0.050035164
AGO1 del 1-189	AT1G06470	0.296272457	0.014173312	0.030214719
AGO1 del 1-189	AT1G06473	-1.667835459	3.30E-13	3.64E-12
AGO1 del 1-189	AT1G06475	0.928247679	0.002898882	0.007408125
AGO1 del 1-189	AT1G06487	-2.827162668	0.000176708	0.000587671
AGO1 del 1-189	AT1G06490	0.149744436	0.546145447	0.645306358
AGO1 del 1-189	AT1G06500	-0.007026804	0.959917528	0.972059683
AGO1 del 1-189	AT1G06510	-0.443458144	0.000102577	0.000356605
AGO1 del 1-189	AT1G06515	-0.423200318	0.002328321	0.006106193
AGO1 del 1-189	AT1G06520	0.496333534	0.087650861	0.146025496
AGO1 del 1-189	AT1G06530	-0.020010821	0.857021774	0.897278575
AGO1 del 1-189	AT1G06540	-0.012788907	0.907659367	0.935059573
AGO1 del 1-189	AT1G06547	1.172220694	0.015444745	0.032616534
AGO1 del 1-189	AT1G06550	0.90538796	3.57E-10	2.75E-09
AGO1 del 1-189	AT1G06553	1.936027171	0.000793952	0.002308674
AGO1 del 1-189	AT1G06560	-0.651185539	1.13E-06	5.42E-06
AGO1 del 1-189	AT1G06570	-1.249941147	9.53E-17	1.47E-15
AGO1 del 1-189	AT1G06573	0.299136316	0.014125202	0.030122248
AGO1 del 1-189	AT1G06580	-0.107074638	0.613361432	0.703122989
AGO1 del 1-189	AT1G06583	-1.251456671	0.054261477	0.097514378
AGO1 del 1-189	AT1G06587	-1.227796582	0.08057122	0.13599298
AGO1 del 1-189	AT1G06590	-0.142630649	0.44682943	0.552605471
AGO1 del 1-189	AT1G06620	2.282815656	4.03E-24	1.10E-22
AGO1 del 1-189	AT1G06630	-0.765531938	1.62E-08	1.00E-07
AGO1 del 1-189	AT1G06640	0.767912433	1.29E-06	6.13E-06
AGO1 del 1-189	AT1G06645	-0.6521314	2.87E-06	1.30E-05
AGO1 del 1-189	AT1G06650	1.0707955	2.56E-18	4.52E-17
AGO1 del 1-189	AT1G06660	0.843961882	9.00E-06	3.76E-05
AGO1 del 1-189	AT1G06670	-0.22075289	0.015285437	0.032328375
AGO1 del 1-189	AT1G06680	-0.319777782	0.027462848	0.054076046
AGO1 del 1-189	AT1G06687	0.469475322	0.444413473	0.550500107
AGO1 del 1-189	AT1G06690	0.486958866	0.00016723	0.000559367
AGO1 del 1-189	AT1G06700	-0.977057529	1.04E-45	1.03E-43
AGO1 del 1-189	AT1G06710	-0.49561429	0.007897356	0.017992741
AGO1 del 1-189	AT1G06717	-0.095601885	0.361694036	0.468526883
AGO1 del 1-189	AT1G06720	-0.299920682	0.005792573	0.013687333
AGO1 del 1-189	AT1G06727	0.16726263	0.779444132	0.839457176
AGO1 del 1-189	AT1G06730	-0.595768474	1.17E-05	4.81E-05
AGO1 del 1-189	AT1G06740	-0.2183823	0.247722443	0.345430134
AGO1 del 1-189	AT1G06750	-0.166373456	0.565657265	0.6620312
AGO1 del 1-189	AT1G06753	-1.060526804	1.41E-06	6.70E-06
AGO1 del 1-189	AT1G06757	0.362474108	0.596146305	0.688785179
AGO1 del 1-189	AT1G06760	-0.910028773	5.23E-26	1.68E-24
AGO1 del 1-189	AT1G06770	-0.726951744	5.23E-07	2.64E-06
AGO1 del 1-189	AT1G06780	0.129656132	0.406338808	0.513021889
AGO1 del 1-189	AT1G06787	-0.965414595	4.43E-09	2.96E-08
AGO1 del 1-189	AT1G06790	0.541758529	9.44E-06	3.93E-05
AGO1 del 1-189	AT1G06800	0.727259695	3.26E-09	2.21E-08
AGO1 del 1-189	AT1G06820	0.020811497	0.850559293	0.892684145
AGO1 del 1-189	AT1G06830	-2.798397588	1.12E-14	1.44E-13
AGO1 del 1-189	AT1G06837	-1.661346533	0.001907483	0.005118119
AGO1 del 1-189	AT1G06840	-0.689188173	1.55E-08	9.64E-08
AGO1 del 1-189	AT1G06850	-0.249768788	0.095863733	0.15754302
AGO1 del 1-189	AT1G06870	0.240120057	0.017260738	0.035924123
AGO1 del 1-189	AT1G06890	-0.355716879	0.000268148	0.000861607
AGO1 del 1-189	AT1G06900	-0.762553019	4.38E-15	5.83E-14
AGO1 del 1-189	AT1G06910	-0.218342363	0.317957814	0.422869607
AGO1 del 1-189	AT1G06930	-0.446252111	0.463401469	0.568214748
AGO1 del 1-189	AT1G06950	0.033340289	0.798538119	0.853808628
AGO1 del 1-189	AT1G06960	-0.392890408	0.002461751	0.00640876
AGO1 del 1-189	AT1G06977	0.743574423	4.66E-07	2.38E-06
AGO1 del 1-189	AT1G06980	-3.319964266	2.09E-10	1.67E-09
AGO1 del 1-189	AT1G06983	0.575214387	0.435308242	0.541037798
AGO1 del 1-189	AT1G07000	0.169935575	0.509516566	0.611975642
AGO1 del 1-189	AT1G07010	-0.302430783	0.006443749	0.015032069
AGO1 del 1-189	AT1G07020	0.081327584	0.632155907	0.719014958
AGO1 del 1-189	AT1G07030	-0.354517051	0.000254332	0.000821153
AGO1 del 1-189	AT1G07040	0.716123327	2.30E-06	1.05E-05
AGO1 del 1-189	AT1G07050	2.201130895	2.54E-11	2.26E-10
AGO1 del 1-189	AT1G07070	0.381419431	0.011461295	0.02507146
AGO1 del 1-189	AT1G07080	0.266642658	0.000530713	0.001608056
AGO1 del 1-189	AT1G07090	-0.289343681	0.089798786	0.149116007
AGO1 del 1-189	AT1G07110	-0.116715445	0.368013718	0.475144195
AGO1 del 1-189	AT1G07119	0.162023944	0.378769733	0.485730398
AGO1 del 1-189	AT1G07120	-0.723355584	0.007901586	0.017999157
AGO1 del 1-189	AT1G07128	0.428204683	0.012511233	0.027093482
AGO1 del 1-189	AT1G07130	0.428020141	0.013050335	0.02811266
AGO1 del 1-189	AT1G07135	2.110483971	0.010217827	0.022619603
AGO1 del 1-189	AT1G07140	0.118378213	0.153354206	0.232843763
AGO1 del 1-189	AT1G07150	1.202319458	5.85E-05	0.000212974
AGO1 del 1-189	AT1G07160	1.777631709	0.032364751	0.06233955
AGO1 del 1-189	AT1G07167	-0.024111701	0.948851063	0.964459409
AGO1 del 1-189	AT1G07170	-0.799939453	2.50E-09	1.72E-08
AGO1 del 1-189	AT1G07173	1.078472235	0.031252771	0.060458438
AGO1 del 1-189	AT1G07180	-1.316781686	7.14E-17	1.11E-15
AGO1 del 1-189	AT1G07187	2.049659443	5.70E-07	2.86E-06
AGO1 del 1-189	AT1G07200	-1.506402828	1.20E-35	7.01E-34
AGO1 del 1-189	AT1G07210	0.086557298	0.310103039	0.414363777
AGO1 del 1-189	AT1G07220	1.382425889	2.68E-27	9.35E-26
AGO1 del 1-189	AT1G07230	-0.242024558	0.020669204	0.042149679
AGO1 del 1-189	AT1G07240	-0.86511795	7.65E-11	6.42E-10
AGO1 del 1-189	AT1G07250	-0.254828031	0.013903653	0.029728903
AGO1 del 1-189	AT1G07260	-0.085928849	0.666874725	0.747898535
AGO1 del 1-189	AT1G07270	1.308224816	0.004847489	0.011702928
AGO1 del 1-189	AT1G07280	-0.186974239	0.167711155	0.250930977
AGO1 del 1-189	AT1G07290	-0.39982103	0.174591563	0.259365817
AGO1 del 1-189	AT1G07300	-0.067705315	0.773003996	0.834433734
AGO1 del 1-189	AT1G07310	-0.264037363	0.059649335	0.105660505
AGO1 del 1-189	AT1G07313	-1.737044268	0.000371145	0.001158202
AGO1 del 1-189	AT1G07320	-0.362812827	0.004220621	0.010341537
AGO1 del 1-189	AT1G07323	-0.604979858	0.000135636	0.000462065
AGO1 del 1-189	AT1G07350	0.384636955	0.007931309	0.018055554
AGO1 del 1-189	AT1G07360	0.538145686	6.78E-08	3.90E-07
AGO1 del 1-189	AT1G07367	4.194490969	8.58E-10	6.29E-09
AGO1 del 1-189	AT1G07370	1.158100931	2.57E-09	1.77E-08
AGO1 del 1-189	AT1G07373	3.871762321	3.23E-09	2.20E-08
AGO1 del 1-189	AT1G07380	0.19637666	0.198805259	0.28873206
AGO1 del 1-189	AT1G07390	2.412775997	4.63E-45	4.40E-43
AGO1 del 1-189	AT1G07400	2.121641522	1.23E-09	8.81E-09
AGO1 del 1-189	AT1G07410	0.124909764	0.686835835	0.764024587
AGO1 del 1-189	AT1G07420	0.649338903	3.59E-11	3.13E-10
AGO1 del 1-189	AT1G07430	0.479997512	0.187160971	0.274530075
AGO1 del 1-189	AT1G07440	0.919537266	2.48E-18	4.38E-17
AGO1 del 1-189	AT1G07450	1.304308121	2.32E-06	1.06E-05
AGO1 del 1-189	AT1G07470	0.324888025	0.003124234	0.007921197
AGO1 del 1-189	AT1G07473	0.828049139	0.227295376	0.321972273
AGO1 del 1-189	AT1G07476	0.499187794	0.192343491	0.280805172
AGO1 del 1-189	AT1G07477	-0.346159358	0.256410211	0.355190507
AGO1 del 1-189	AT1G07480	0.217731081	0.075258017	0.128447211
AGO1 del 1-189	AT1G07485	-1.597627415	1.72E-06	8.05E-06
AGO1 del 1-189	AT1G07490	-1.597707869	1.49E-06	7.02E-06
AGO1 del 1-189	AT1G07500	-2.271529375	0.000126195	0.000432393
AGO1 del 1-189	AT1G07510	0.244937208	0.022039158	0.044579126
AGO1 del 1-189	AT1G07513	-0.806347947	0.000384537	0.001197644
AGO1 del 1-189	AT1G07517	-0.910111523	0.00509149	0.012224497
AGO1 del 1-189	AT1G07520	0.202741883	0.266541524	0.366710664
AGO1 del 1-189	AT1G07530	-0.497942137	3.75E-06	1.66E-05
AGO1 del 1-189	AT1G07543	0.04882173	0.875726405	0.910677831
AGO1 del 1-189	AT1G07547	-0.464584711	0.193489859	0.282219825
AGO1 del 1-189	AT1G07550	-2.486851642	4.04E-06	1.79E-05
AGO1 del 1-189	AT1G07560	-1.386014549	0.00036989	0.001154567
AGO1 del 1-189	AT1G07563	-0.081423345	0.839955298	0.885228596
AGO1 del 1-189	AT1G07567	-0.182303398	0.353336773	0.460067899
AGO1 del 1-189	AT1G07570	-0.707887554	6.84E-10	5.09E-09
AGO1 del 1-189	AT1G07587	-0.346660049	0.219314335	0.312755116
AGO1 del 1-189	AT1G07590	0.402257852	0.044505373	0.08230552
AGO1 del 1-189	AT1G07600	0.372224135	0.065071951	0.113728464
AGO1 del 1-189	AT1G07603	-0.761017457	1.23E-10	1.01E-09
AGO1 del 1-189	AT1G07607	0.599157942	1.54E-08	9.58E-08
AGO1 del 1-189	AT1G07610	-0.442141242	0.079119025	0.134102007
AGO1 del 1-189	AT1G07615	-0.61323048	5.98E-05	0.000217307
AGO1 del 1-189	AT1G07620	0.721119654	0.000571793	0.00172065
AGO1 del 1-189	AT1G07630	0.280533719	0.03144747	0.060779661
AGO1 del 1-189	AT1G07637	-0.292297961	0.163717239	0.246097867
AGO1 del 1-189	AT1G07640	-0.625046924	8.51E-09	5.48E-08
AGO1 del 1-189	AT1G07647	0.460370189	0.16749957	0.250709701
AGO1 del 1-189	AT1G07650	-0.380414532	0.005262404	0.012581731
AGO1 del 1-189	AT1G07653	-0.403766261	0.127073172	0.199054197
AGO1 del 1-189	AT1G07660	-0.242675209	0.046222572	0.085110244
AGO1 del 1-189	AT1G07663	-0.79545735	0.000663644	0.001964998
AGO1 del 1-189	AT1G07667	-0.567604758	0.051094742	0.092660632
AGO1 del 1-189	AT1G07670	0.358925804	0.001036238	0.002938354
AGO1 del 1-189	AT1G07693	0.186673948	0.187327511	0.274723746
AGO1 del 1-189	AT1G07697	-0.80778973	0.144206624	0.221037524
AGO1 del 1-189	AT1G07700	-0.192368072	0.057697793	0.102761328
AGO1 del 1-189	AT1G07702	-0.594934449	0.126859924	0.198756843
AGO1 del 1-189	AT1G07703	-0.182850399	0.512141923	0.614396545
AGO1 del 1-189	AT1G07705	0.451704293	0.000131183	0.000448095
AGO1 del 1-189	AT1G07710	-0.733755818	0.218669807	0.312028247
AGO1 del 1-189	AT1G07720	-0.295061748	0.125171877	0.196729574
AGO1 del 1-189	AT1G07725	-1.105004563	1.06E-11	9.77E-11
AGO1 del 1-189	AT1G07728	-1.10175008	7.31E-12	6.86E-11
AGO1 del 1-189	AT1G07730	-0.373360398	0.097575176	0.159952919
AGO1 del 1-189	AT1G07733	0.655777661	0.002139519	0.005666064
AGO1 del 1-189	AT1G07737	-1.346198551	9.95E-17	1.53E-15
AGO1 del 1-189	AT1G07740	-0.264074523	0.146798215	0.224442313
AGO1 del 1-189	AT1G07743	0.553591803	0.111308675	0.178581672
AGO1 del 1-189	AT1G07745	-0.394633898	0.078013317	0.132457185
AGO1 del 1-189	AT1G07750	1.160424077	1.73E-17	2.85E-16
AGO1 del 1-189	AT1G07753	-1.043508984	4.59E-11	3.94E-10
AGO1 del 1-189	AT1G07757	-0.426777256	0.049984769	0.090939202
AGO1 del 1-189	AT1G07770	0.415994053	2.46E-05	9.58E-05
AGO1 del 1-189	AT1G07780	0.111829661	0.363302576	0.470182348
AGO1 del 1-189	AT1G07790	0.317959427	0.008423365	0.019054737
AGO1 del 1-189	AT1G07803	-0.568581567	0.000287061	0.000916442
AGO1 del 1-189	AT1G07807	-0.047290468	0.743392337	0.81130373
AGO1 del 1-189	AT1G07810	-0.130558528	0.283318247	0.384986172
AGO1 del 1-189	AT1G07813	1.274422386	0.024088319	0.048267645
AGO1 del 1-189	AT1G07820	0.228394106	0.096352405	0.158254164
AGO1 del 1-189	AT1G07823	-0.828279059	0.21244201	0.304867457
AGO1 del 1-189	AT1G07830	-0.521060801	0.000235661	0.000765628
AGO1 del 1-189	AT1G07840	-0.261777042	0.044732525	0.082671551
AGO1 del 1-189	AT1G07847	-0.508767056	0.069184531	0.119715173
AGO1 del 1-189	AT1G07870	0.470335247	0.030477799	0.059148026
AGO1 del 1-189	AT1G07877	-1.032689176	5.73E-15	7.54E-14
AGO1 del 1-189	AT1G07880	-0.892128912	0.000132413	0.000451874
AGO1 del 1-189	AT1G07883	0.416350627	0.339501674	0.445678009
AGO1 del 1-189	AT1G07887	-0.185133436	0.751614583	0.818242636
AGO1 del 1-189	AT1G07890	1.353346975	2.51E-31	1.10E-29
AGO1 del 1-189	AT1G07893	0.244664016	0.037265784	0.070504781
AGO1 del 1-189	AT1G07897	2.614296298	1.99E-25	6.10E-24
AGO1 del 1-189	AT1G07900	2.521697991	1.02E-10	8.46E-10
AGO1 del 1-189	AT1G07901	-0.9186692	0.001272827	0.00354642
AGO1 del 1-189	AT1G07902	-0.615347612	0.007885115	0.01796646
AGO1 del 1-189	AT1G07903	2.724830268	1.06E-24	3.08E-23
AGO1 del 1-189	AT1G07910	-0.116113073	0.422101777	0.528260105
AGO1 del 1-189	AT1G07920	0.735425258	7.95E-16	1.13E-14
AGO1 del 1-189	AT1G07930	0.786084495	3.50E-19	6.62E-18
AGO1 del 1-189	AT1G07933	-0.922748213	0.193047013	0.281686872
AGO1 del 1-189	AT1G07937	0.353706204	0.640505511	0.726227644
AGO1 del 1-189	AT1G07940	0.890595633	9.80E-25	2.86E-23
AGO1 del 1-189	AT1G07943	1.820014988	1.44E-11	1.31E-10
AGO1 del 1-189	AT1G07950	-0.267233793	0.050939637	0.09239251
AGO1 del 1-189	AT1G07960	-0.07989983	0.494127654	0.597657821
AGO1 del 1-189	AT1G07963	0.481040557	0.00018928	0.000626617
AGO1 del 1-189	AT1G07967	-1.487421154	1.43E-08	8.94E-08
AGO1 del 1-189	AT1G07970	-0.679387002	2.53E-08	1.53E-07
AGO1 del 1-189	AT1G07980	-0.049268406	0.663239645	0.744838982
AGO1 del 1-189	AT1G07983	0.131856386	0.244253106	0.341433976
AGO1 del 1-189	AT1G07985	0.458836315	0.199651983	0.289779942
AGO1 del 1-189	AT1G07987	-1.429624378	0.000102495	0.000356367
AGO1 del 1-189	AT1G07990	-0.263888846	0.009875208	0.021925958
AGO1 del 1-189	AT1G07993	0.733029988	7.23E-10	5.37E-09
AGO1 del 1-189	AT1G08000	-0.06957688	0.609675011	0.700221349
AGO1 del 1-189	AT1G08003	0.625461305	7.82E-05	0.000278106
AGO1 del 1-189	AT1G08010	-0.057607986	0.666286191	0.747337262
AGO1 del 1-189	AT1G08030	-0.3334156	0.004683116	0.011342666
AGO1 del 1-189	AT1G08037	0.065805476	0.580891371	0.675698279
AGO1 del 1-189	AT1G08040	0.377774271	0.000656318	0.001946929
AGO1 del 1-189	AT1G08043	1.657323046	2.27E-32	1.06E-30
AGO1 del 1-189	AT1G08047	-0.908907974	0.004159319	0.01020705
AGO1 del 1-189	AT1G08050	1.348445023	4.21E-13	4.56E-12
AGO1 del 1-189	AT1G08060	-0.750037255	4.00E-07	2.06E-06
AGO1 del 1-189	AT1G08070	0.301734124	0.327913575	0.433370908
AGO1 del 1-189	AT1G08073	-1.824716859	5.12E-05	0.000188178
AGO1 del 1-189	AT1G08087	0.986527182	1.27E-07	7.05E-07
AGO1 del 1-189	AT1G08110	-0.167666419	0.048328189	0.088399127
AGO1 del 1-189	AT1G08115	-1.326491956	0.071380868	0.122873442
AGO1 del 1-189	AT1G08120	0.15953564	0.74150345	0.809728274
AGO1 del 1-189	AT1G08125	-0.043033979	0.758613905	0.823764666
AGO1 del 1-189	AT1G08130	0.479309691	0.001339613	0.0037151
AGO1 del 1-189	AT1G08160	-0.578113145	0.003570129	0.008924736
AGO1 del 1-189	AT1G08165	-0.180027086	0.6667492	0.747823647
AGO1 del 1-189	AT1G08180	-0.218703924	0.26316557	0.362754463
AGO1 del 1-189	AT1G08190	0.065005829	0.33097798	0.436627496
AGO1 del 1-189	AT1G08200	0.514625707	6.89E-18	1.18E-16
AGO1 del 1-189	AT1G08210	-0.848162451	6.65E-13	7.06E-12
AGO1 del 1-189	AT1G08213	-0.416004103	0.401812874	0.508215031
AGO1 del 1-189	AT1G08217	-0.543253504	0.291641535	0.394401604
AGO1 del 1-189	AT1G08220	0.179861601	0.321073916	0.426056803
AGO1 del 1-189	AT1G08230	-0.212004501	0.260712454	0.359896847
AGO1 del 1-189	AT1G08250	-0.065656531	0.685786354	0.763258492
AGO1 del 1-189	AT1G08260	0.164873081	0.135666442	0.210200004
AGO1 del 1-189	AT1G08267	0.016035276	0.946315505	0.962804737
AGO1 del 1-189	AT1G08270	0.924890094	1.84E-05	7.30E-05
AGO1 del 1-189	AT1G08273	-0.424237247	0.335185108	0.44103486
AGO1 del 1-189	AT1G08280	-0.74840827	0.000140083	0.000475814
AGO1 del 1-189	AT1G08283	-0.67602349	0.118596371	0.188219338
AGO1 del 1-189	AT1G08290	-0.314641877	0.223227373	0.317232708
AGO1 del 1-189	AT1G08293	0.66847304	0.263167263	0.362754463
AGO1 del 1-189	AT1G08300	-2.120284741	2.46E-20	5.07E-19
AGO1 del 1-189	AT1G08310	-0.429517068	0.175625474	0.260703983
AGO1 del 1-189	AT1G08315	-0.244510408	0.106861825	0.172674601
AGO1 del 1-189	AT1G08317	0.592577095	9.23E-08	5.20E-07
AGO1 del 1-189	AT1G08320	-0.550996729	0.052608286	0.094979203
AGO1 del 1-189	AT1G08323	0.714903756	0.151582245	0.230485676
AGO1 del 1-189	AT1G08340	-0.645824414	0.021175123	0.043025111
AGO1 del 1-189	AT1G08350	0.067102379	0.631083317	0.718199333
AGO1 del 1-189	AT1G08360	0.285630031	0.001111898	0.003133698
AGO1 del 1-189	AT1G08370	0.398078922	1.93E-05	7.64E-05
AGO1 del 1-189	AT1G08380	-0.654874333	0.000582293	0.001749307
AGO1 del 1-189	AT1G08387	-0.123152222	0.739728794	0.808275704
AGO1 del 1-189	AT1G08390	-0.749443524	0.000394895	0.0012275
AGO1 del 1-189	AT1G08400	-0.364885834	0.0511528	0.092746099
AGO1 del 1-189	AT1G08410	0.26748817	0.025809877	0.051229366
AGO1 del 1-189	AT1G08420	-0.45484305	3.76E-05	0.000141513
AGO1 del 1-189	AT1G08427	0.407455738	0.064201821	0.112503438
AGO1 del 1-189	AT1G08430	-0.251724194	0.408939021	0.515665442
AGO1 del 1-189	AT1G08440	6.062706416	4.50E-06	1.98E-05
AGO1 del 1-189	AT1G08450	0.543378069	1.06E-08	6.73E-08
AGO1 del 1-189	AT1G08460	-0.160956028	0.117036427	0.186207947
AGO1 del 1-189	AT1G08465	-0.657048978	0.000385688	0.001201082
AGO1 del 1-189	AT1G08470	0.11591479	0.355550759	0.462309994
AGO1 del 1-189	AT1G08477	1.103111267	3.67E-08	2.18E-07
AGO1 del 1-189	AT1G08480	0.474759835	0.000162733	0.000545766
AGO1 del 1-189	AT1G08490	0.086901164	0.460452491	0.565443033
AGO1 del 1-189	AT1G08500	-0.255232892	0.422085637	0.528260105
AGO1 del 1-189	AT1G08507	0.274143672	0.318662374	0.423629594
AGO1 del 1-189	AT1G08510	-0.258261157	0.014771679	0.031348566
AGO1 del 1-189	AT1G08513	-1.032509135	0.000169141	0.000565092
AGO1 del 1-189	AT1G08520	-0.215792668	0.07401455	0.126715697
AGO1 del 1-189	AT1G08530	1.00234684	2.59E-13	2.88E-12
AGO1 del 1-189	AT1G08533	1.819796162	0.029726586	0.057915315
AGO1 del 1-189	AT1G08537	0.345911161	0.165416007	0.24819713
AGO1 del 1-189	AT1G08540	0.481314653	0.000154633	0.000521126
AGO1 del 1-189	AT1G08543	-0.170973374	0.303596941	0.40730243
AGO1 del 1-189	AT1G08547	0.46921689	0.02379414	0.047730772
AGO1 del 1-189	AT1G08550	0.193342031	0.084883272	0.142121562
AGO1 del 1-189	AT1G08560	0.381821523	0.003825699	0.009482024
AGO1 del 1-189	AT1G08563	2.016453727	0.00219654	0.005800781
AGO1 del 1-189	AT1G08567	-0.189529948	0.611663362	0.70177682
AGO1 del 1-189	AT1G08570	-0.128051503	0.239639412	0.335980843
AGO1 del 1-189	AT1G08577	1.61843603	0.000167374	0.000559775
AGO1 del 1-189	AT1G08580	0.38911858	0.005458701	0.012983987
AGO1 del 1-189	AT1G08590	-0.96240597	7.82E-11	6.55E-10
AGO1 del 1-189	AT1G08592	-0.959755072	2.63E-10	2.07E-09
AGO1 del 1-189	AT1G08600	-0.160935008	0.15969263	0.240887301
AGO1 del 1-189	AT1G08610	0.054092478	0.771408742	0.833306341
AGO1 del 1-189	AT1G08620	0.033654492	0.738319266	0.807151281
AGO1 del 1-189	AT1G08630	2.270946509	2.19E-12	2.18E-11
AGO1 del 1-189	AT1G08633	-0.574904822	0.120758757	0.191091275
AGO1 del 1-189	AT1G08640	0.867796747	1.70E-21	3.84E-20
AGO1 del 1-189	AT1G08645	1.133351024	0.000570227	0.001716343
AGO1 del 1-189	AT1G08647	0.232049324	0.048037186	0.087931188
AGO1 del 1-189	AT1G08650	1.446820785	0.000111217	0.00038407
AGO1 del 1-189	AT1G08657	0.105854564	0.370508069	0.477565411
AGO1 del 1-189	AT1G08660	-0.300216	0.001735345	0.004697332
AGO1 del 1-189	AT1G08667	-0.100774169	0.703912986	0.77833696
AGO1 del 1-189	AT1G08670	-0.63265908	0.244814935	0.342125411
AGO1 del 1-189	AT1G08680	-0.492732915	0.002624134	0.006782942
AGO1 del 1-189	AT1G08697	-1.848923588	0.027688673	0.054503845
AGO1 del 1-189	AT1G08700	-0.106068886	0.271349454	0.372147149
AGO1 del 1-189	AT1G08707	-0.26267958	0.456377083	0.561657535
AGO1 del 1-189	AT1G08710	-0.237081446	0.073567482	0.126060508
AGO1 del 1-189	AT1G08720	-0.04720102	0.764562238	0.828123955
AGO1 del 1-189	AT1G08723	-1.76405839	9.45E-10	6.87E-09
AGO1 del 1-189	AT1G08727	-0.539461317	4.64E-05	0.000171924
AGO1 del 1-189	AT1G08730	-1.589407617	0.004225651	0.010351868
AGO1 del 1-189	AT1G08733	0.612177954	0.009223075	0.020640035
AGO1 del 1-189	AT1G08747	-0.028099618	0.785872496	0.844654091
AGO1 del 1-189	AT1G08750	0.06786783	0.615123998	0.704611446
AGO1 del 1-189	AT1G08753	-0.106573514	0.573623501	0.669151989
AGO1 del 1-189	AT1G08757	-0.317945424	0.731544629	0.801638393
AGO1 del 1-189	AT1G08760	-0.386578533	0.004096164	0.010069538
AGO1 del 1-189	AT1G08770	-0.241480145	0.107112291	0.17299148
AGO1 del 1-189	AT1G08780	0.377037996	0.004657025	0.011285915
AGO1 del 1-189	AT1G08797	-0.331103967	0.009792624	0.021759883
AGO1 del 1-189	AT1G08800	-0.041454459	0.72318496	0.794872754
AGO1 del 1-189	AT1G08803	-0.340457104	0.092033461	0.152171712
AGO1 del 1-189	AT1G08810	-0.659626753	5.04E-05	0.000185508
AGO1 del 1-189	AT1G08820	-0.236341649	0.022521297	0.045431631
AGO1 del 1-189	AT1G08830	3.836701988	1.49E-192	9.47E-189
AGO1 del 1-189	AT1G08840	3.401807001	6.57E-123	7.60E-120
AGO1 del 1-189	AT1G08845	-0.12925866	0.515782936	0.617600394
AGO1 del 1-189	AT1G08847	0.368690526	0.055448431	0.099328815
AGO1 del 1-189	AT1G08857	-0.121865347	0.64546992	0.730197886
AGO1 del 1-189	AT1G08880	0.527026675	3.29E-05	0.000125204
AGO1 del 1-189	AT1G08890	-0.225444757	0.178795209	0.264668475
AGO1 del 1-189	AT1G08900	-0.465952098	0.001983924	0.005303659
AGO1 del 1-189	AT1G08903	-0.903690386	0.032329028	0.06228488
AGO1 del 1-189	AT1G08910	-0.208355687	0.281585583	0.382932244
AGO1 del 1-189	AT1G08920	0.90123843	5.74E-06	2.48E-05
AGO1 del 1-189	AT1G08930	0.148200037	0.552384548	0.650654968
AGO1 del 1-189	AT1G08937	-0.830799066	0.235645949	0.331458897
AGO1 del 1-189	AT1G08940	0.988744995	4.30E-08	2.54E-07
AGO1 del 1-189	AT1G08960	0.094102664	0.510274453	0.612647001
AGO1 del 1-189	AT1G08963	1.441540863	2.82E-07	1.48E-06
AGO1 del 1-189	AT1G08970	0.234630916	0.007041399	0.016234371
AGO1 del 1-189	AT1G08973	1.295184321	2.79E-08	1.68E-07
AGO1 del 1-189	AT1G08980	-0.429876785	0.000537196	0.001625186
AGO1 del 1-189	AT1G08990	-1.355758737	0.00013389	0.000456607
AGO1 del 1-189	AT1G09000	0.185072573	0.449969276	0.555759646
AGO1 del 1-189	AT1G09003	1.903364514	0.013514471	0.028984954
AGO1 del 1-189	AT1G09010	-0.432333585	9.97E-05	0.000347581
AGO1 del 1-189	AT1G09020	-0.1168571	0.253535971	0.352090266
AGO1 del 1-189	AT1G09023	-1.244874747	3.18E-11	2.79E-10
AGO1 del 1-189	AT1G09027	-0.837133391	7.31E-05	0.000261861
AGO1 del 1-189	AT1G09040	-0.293220818	0.173034091	0.257608297
AGO1 del 1-189	AT1G09050	-0.199987402	0.281471803	0.382844963
AGO1 del 1-189	AT1G09053	-0.963187109	2.77E-10	2.17E-09
AGO1 del 1-189	AT1G09060	-0.124720191	0.41249649	0.519042162
AGO1 del 1-189	AT1G09067	0.317521984	0.318858724	0.423824226
AGO1 del 1-189	AT1G09070	1.189499306	0.005217422	0.012489434
AGO1 del 1-189	AT1G09080	1.780422394	0.002072552	0.005511076
AGO1 del 1-189	AT1G09083	-0.069729593	0.793548619	0.849815393
AGO1 del 1-189	AT1G09087	0.266184866	0.311957871	0.416369062
AGO1 del 1-189	AT1G09090	-0.868099416	0.00454383	0.011045243
AGO1 del 1-189	AT1G09100	0.26833377	0.006912869	0.015971305
AGO1 del 1-189	AT1G09130	0.672714716	7.96E-10	5.86E-09
AGO1 del 1-189	AT1G09140	-0.570014087	8.85E-06	3.70E-05
AGO1 del 1-189	AT1G09143	0.155487315	0.390273354	0.497301119
AGO1 del 1-189	AT1G09150	0.092338275	0.327588147	0.433008258
AGO1 del 1-189	AT1G09155	-0.498633652	0.300557386	0.404119041
AGO1 del 1-189	AT1G09160	-0.4189161	0.000786837	0.002291368
AGO1 del 1-189	AT1G09167	-0.605500686	0.202706006	0.293359645
AGO1 del 1-189	AT1G09170	-1.875839199	0.000260054	0.000838033
AGO1 del 1-189	AT1G09180	1.815607652	8.48E-06	3.56E-05
AGO1 del 1-189	AT1G09190	0.578797636	0.002810425	0.007207394
AGO1 del 1-189	AT1G09193	0.076938554	0.508048449	0.610607941
AGO1 del 1-189	AT1G09195	-1.275744889	2.99E-12	2.95E-11
AGO1 del 1-189	AT1G09200	1.275430264	2.94E-15	3.96E-14
AGO1 del 1-189	AT1G09210	1.066892822	8.65E-21	1.84E-19
AGO1 del 1-189	AT1G09220	0.551234891	0.073959867	0.126636015
AGO1 del 1-189	AT1G09223	0.204401347	0.172600331	0.257173079
AGO1 del 1-189	AT1G09230	-0.67127935	0.000198637	0.00065504
AGO1 del 1-189	AT1G09233	0.161979762	0.747725909	0.81501996
AGO1 del 1-189	AT1G09240	-0.222373624	0.489272449	0.593025043
AGO1 del 1-189	AT1G09247	0.329399644	0.107516307	0.173533896
AGO1 del 1-189	AT1G09250	-0.703071459	3.79E-06	1.68E-05
AGO1 del 1-189	AT1G09253	-0.154335926	0.171481864	0.255701124
AGO1 del 1-189	AT1G09257	-0.5286289	0.129482128	0.202391848
AGO1 del 1-189	AT1G09270	-0.286360769	4.06E-05	0.000151836
AGO1 del 1-189	AT1G09280	-1.032796828	4.92E-20	9.92E-19
AGO1 del 1-189	AT1G09287	0.539403109	2.46E-05	9.57E-05
AGO1 del 1-189	AT1G09290	-0.610614345	9.02E-07	4.40E-06
AGO1 del 1-189	AT1G09297	1.114298372	1.36E-06	6.45E-06
AGO1 del 1-189	AT1G09300	0.013516345	0.921147385	0.945092094
AGO1 del 1-189	AT1G09310	0.692105925	2.43E-05	9.47E-05
AGO1 del 1-189	AT1G09317	-0.980952688	0.21434374	0.307146399
AGO1 del 1-189	AT1G09320	-0.754693864	1.73E-07	9.39E-07
AGO1 del 1-189	AT1G09323	-1.373646864	0.009268464	0.020727034
AGO1 del 1-189	AT1G09327	-1.015032669	0.00099741	0.002836151
AGO1 del 1-189	AT1G09330	0.270492581	0.001840518	0.004954103
AGO1 del 1-189	AT1G09333	-1.081707529	1.27E-08	7.98E-08
AGO1 del 1-189	AT1G09340	0.257770591	0.055021389	0.098683826
AGO1 del 1-189	AT1G09353	2.885947077	0.015337839	0.032417658
AGO1 del 1-189	AT1G09363	-0.064419223	0.467934316	0.572642013
AGO1 del 1-189	AT1G09380	1.980682251	0.00198601	0.005307005
AGO1 del 1-189	AT1G09383	-0.434697979	0.00875618	0.019726975
AGO1 del 1-189	AT1G09390	0.638668914	2.68E-07	1.42E-06
AGO1 del 1-189	AT1G09400	0.387491459	0.240102311	0.336444553
AGO1 del 1-189	AT1G09410	-0.265856006	0.412688547	0.519159215
AGO1 del 1-189	AT1G09415	0.35135067	0.008649989	0.019525752
AGO1 del 1-189	AT1G09420	-0.154570527	0.51261219	0.614642103
AGO1 del 1-189	AT1G09421	0.067653885	0.800056062	0.854857183
AGO1 del 1-189	AT1G09423	-0.228394556	0.691882479	0.768094547
AGO1 del 1-189	AT1G09430	0.359800898	0.000211583	0.000693329
AGO1 del 1-189	AT1G09433	1.416517094	2.47E-08	1.50E-07
AGO1 del 1-189	AT1G09440	-0.737943521	3.03E-07	1.59E-06
AGO1 del 1-189	AT1G09443	-0.359104569	0.003526763	0.008826926
AGO1 del 1-189	AT1G09447	-0.066485665	0.785591118	0.844541138
AGO1 del 1-189	AT1G09450	0.81325971	0.002676232	0.006904987
AGO1 del 1-189	AT1G09453	0.672750651	0.017270089	0.035940647
AGO1 del 1-189	AT1G09457	1.711957818	4.37E-05	0.000162777
AGO1 del 1-189	AT1G09460	0.047741502	0.819224924	0.869753873
AGO1 del 1-189	AT1G09467	-0.805711742	0.003275111	0.008258496
AGO1 del 1-189	AT1G09470	0.701211291	0.000428453	0.00132261
AGO1 del 1-189	AT1G09480	-0.047900699	0.880068692	0.913698004
AGO1 del 1-189	AT1G09486	0.014075556	0.962309935	0.973939982
AGO1 del 1-189	AT1G09487	0.775109936	1.24E-06	5.94E-06
AGO1 del 1-189	AT1G09490	-0.121142238	0.409798506	0.516595711
AGO1 del 1-189	AT1G09500	4.453489283	5.21E-22	1.23E-20
AGO1 del 1-189	AT1G09513	0.547503441	7.16E-06	3.04E-05
AGO1 del 1-189	AT1G09517	0.00573554	0.984727588	0.989664637
AGO1 del 1-189	AT1G09520	-0.360405314	0.012937153	0.027904265
AGO1 del 1-189	AT1G09523	-0.532911884	0.002067345	0.0055001
AGO1 del 1-189	AT1G09527	0.474418922	0.230436901	0.325625146
AGO1 del 1-189	AT1G09530	0.000138797	0.999321584	1
AGO1 del 1-189	AT1G09533	0.221427385	0.576183304	0.67169496
AGO1 del 1-189	AT1G09537	0.847586048	0.000689964	0.002035355
AGO1 del 1-189	AT1G09540	-1.089438378	0.013457724	0.028882712
AGO1 del 1-189	AT1G09543	-1.295770206	3.62E-19	6.82E-18
AGO1 del 1-189	AT1G09553	-1.28119641	9.53E-09	6.09E-08
AGO1 del 1-189	AT1G09560	0.621853615	0.000418732	0.00129606
AGO1 del 1-189	AT1G09570	-1.063039437	7.03E-18	1.20E-16
AGO1 del 1-189	AT1G09575	-0.253657786	0.324555046	0.42973539
AGO1 del 1-189	AT1G09580	0.512873147	0.002216941	0.005847983
AGO1 del 1-189	AT1G09590	0.757629661	2.66E-14	3.29E-13
AGO1 del 1-189	AT1G09600	0.534432145	0.36307855	0.469987986
AGO1 del 1-189	AT1G09610	-0.017033681	0.930127903	0.951315582
AGO1 del 1-189	AT1G09617	-0.986572783	0.083761833	0.140539692
AGO1 del 1-189	AT1G09620	-0.591642207	1.32E-06	6.28E-06
AGO1 del 1-189	AT1G09623	0.286455069	0.306779108	0.410662663
AGO1 del 1-189	AT1G09627	0.857849458	1.44E-08	9.01E-08
AGO1 del 1-189	AT1G09630	0.257886	0.047863395	0.087662324
AGO1 del 1-189	AT1G09637	-0.832148367	0.005357421	0.012774925
AGO1 del 1-189	AT1G09640	0.205905498	3.53E-06	1.57E-05
AGO1 del 1-189	AT1G09645	0.198359231	0.055883962	0.100014732
AGO1 del 1-189	AT1G09647	-1.225387422	0.116413849	0.185426424
AGO1 del 1-189	AT1G09650	-0.001423053	0.997752352	0.999165266
AGO1 del 1-189	AT1G09660	-0.549991085	2.95E-08	1.77E-07
AGO1 del 1-189	AT1G09663	0.081213844	0.805273834	0.859062239
AGO1 del 1-189	AT1G09673	-0.031804758	0.929258046	0.950779142
AGO1 del 1-189	AT1G09677	-1.537140179	3.62E-09	2.45E-08
AGO1 del 1-189	AT1G09680	0.430928067	0.132417693	0.206056824
AGO1 del 1-189	AT1G09690	0.354945205	3.39E-05	0.00012854
AGO1 del 1-189	AT1G09700	-0.380855159	0.010683093	0.023549241
AGO1 del 1-189	AT1G09710	-1.029377643	6.20E-08	3.59E-07
AGO1 del 1-189	AT1G09713	-0.003536322	0.984604762	0.989602826
AGO1 del 1-189	AT1G09730	-0.504101109	3.01E-06	1.36E-05
AGO1 del 1-189	AT1G09740	-0.064347553	0.690777146	0.767269454
AGO1 del 1-189	AT1G09750	-1.335232938	4.95E-13	5.32E-12
AGO1 del 1-189	AT1G09753	-0.443713599	0.278284221	0.379259085
AGO1 del 1-189	AT1G09757	-1.575415156	0.000336262	0.001058034
AGO1 del 1-189	AT1G09760	0.465108699	7.12E-06	3.03E-05
AGO1 del 1-189	AT1G09770	-0.372123015	5.61E-07	2.82E-06
AGO1 del 1-189	AT1G09773	0.216980583	0.710380801	0.783913066
AGO1 del 1-189	AT1G09777	-0.125913718	0.606272024	0.697319652
AGO1 del 1-189	AT1G09780	0.897716062	1.49E-20	3.12E-19
AGO1 del 1-189	AT1G09783	-0.618850639	0.000366851	0.001146347
AGO1 del 1-189	AT1G09787	1.667709262	0.005764249	0.013622935
AGO1 del 1-189	AT1G09793	0.983331372	0.120640185	0.190939249
AGO1 del 1-189	AT1G09794	0.077724806	0.761272206	0.825649377
AGO1 del 1-189	AT1G09795	0.246342577	0.002855701	0.00730878
AGO1 del 1-189	AT1G09797	0.983331372	0.120640185	0.190939249
AGO1 del 1-189	AT1G09800	0.124545254	0.400187373	0.506738132
AGO1 del 1-189	AT1G09810	0.24642971	0.082461637	0.138678051
AGO1 del 1-189	AT1G09812	-0.190752002	0.580643495	0.675510119
AGO1 del 1-189	AT1G09815	0.048495124	0.679842327	0.758532057
AGO1 del 1-189	AT1G09820	-0.191428906	0.248743653	0.346625172
AGO1 del 1-189	AT1G09823	0.869892065	0.002734132	0.007034415
AGO1 del 1-189	AT1G09830	0.077544735	0.471088689	0.575762476
AGO1 del 1-189	AT1G09833	-0.956188033	0.09539243	0.156928332
AGO1 del 1-189	AT1G09837	-0.10133353	0.500338632	0.603278436
AGO1 del 1-189	AT1G09840	-0.063711816	0.495592615	0.598889106
AGO1 del 1-189	AT1G09843	0.218767119	0.274735099	0.375507686
AGO1 del 1-189	AT1G09850	1.38925107	1.95E-34	1.06E-32
AGO1 del 1-189	AT1G09860	1.725442459	5.31E-10	4.01E-09
AGO1 del 1-189	AT1G09863	0.437130719	2.30E-05	9.00E-05
AGO1 del 1-189	AT1G09867	2.348167098	1.94E-05	7.68E-05
AGO1 del 1-189	AT1G09870	0.092573601	0.380715266	0.487629092
AGO1 del 1-189	AT1G09873	1.362923996	0.030660781	0.059471403
AGO1 del 1-189	AT1G09877	1.130207757	0.003743745	0.009305629
AGO1 del 1-189	AT1G09880	-0.160552907	0.793647753	0.849844256
AGO1 del 1-189	AT1G09883	1.241700321	0.002187531	0.005779387
AGO1 del 1-189	AT1G09887	-1.217715092	0.082265035	0.138429721
AGO1 del 1-189	AT1G09890	-0.795183724	0.037494379	0.070863541
AGO1 del 1-189	AT1G09893	-0.243120136	0.451179415	0.556768082
AGO1 del 1-189	AT1G09897	-0.679182095	0.000327401	0.001032323
AGO1 del 1-189	AT1G09900	-0.233971171	0.042851622	0.079681294
AGO1 del 1-189	AT1G09903	-0.975414343	0.000381345	0.001188284
AGO1 del 1-189	AT1G09907	-1.795131562	1.17E-06	5.61E-06
AGO1 del 1-189	AT1G09910	-0.485208803	1.05E-05	4.34E-05
AGO1 del 1-189	AT1G09913	-0.534524716	0.025233734	0.050234625
AGO1 del 1-189	AT1G09917	0.351378386	0.034686117	0.066244498
AGO1 del 1-189	AT1G09920	0.410518093	0.001330687	0.003692276
AGO1 del 1-189	AT1G09923	0.896711708	0.054250585	0.097510558
AGO1 del 1-189	AT1G09927	0.597131086	1.08E-05	4.46E-05
AGO1 del 1-189	AT1G09932	2.361354453	1.77E-18	3.17E-17
AGO1 del 1-189	AT1G09940	-0.68282374	0.000170826	0.000570198
AGO1 del 1-189	AT1G09950	2.471739109	0.008256066	0.018719534
AGO1 del 1-189	AT1G09960	-0.494398874	0.008947022	0.020100008
AGO1 del 1-189	AT1G09963	0.133368402	0.209691183	0.301514721
AGO1 del 1-189	AT1G09970	0.674004893	5.41E-05	0.000198416
AGO1 del 1-189	AT1G09980	-0.383734479	0.000469064	0.001436995
AGO1 del 1-189	AT1G09987	0.1040164	0.661877109	0.743669672
AGO1 del 1-189	AT1G09993	0.219723315	0.204157197	0.295090781
AGO1 del 1-189	AT1G09995	-0.32363758	0.163153213	0.24534743
AGO1 del 1-189	AT1G10000	-0.623714356	0.11506033	0.183545703
AGO1 del 1-189	AT1G10020	-0.945710973	0.000534866	0.001619291
AGO1 del 1-189	AT1G10030	-0.423867466	0.001214197	0.003393459
AGO1 del 1-189	AT1G10040	-0.019252531	0.95045079	0.965507211
AGO1 del 1-189	AT1G10050	0.126689258	0.501420691	0.604211102
AGO1 del 1-189	AT1G10060	-0.362644223	0.043021921	0.079957079
AGO1 del 1-189	AT1G10070	-0.08345183	0.753789606	0.819874211
AGO1 del 1-189	AT1G10090	-0.182533125	0.198072988	0.287865624
AGO1 del 1-189	AT1G10095	-0.714172349	0.000231381	0.000753356
AGO1 del 1-189	AT1G10110	-1.132493041	0.072852038	0.124994419
AGO1 del 1-189	AT1G10120	-0.15798913	0.315942446	0.420716748
AGO1 del 1-189	AT1G10130	-0.400977197	0.00022161	0.000723485
AGO1 del 1-189	AT1G10140	0.578402685	0.006500045	0.015143968
AGO1 del 1-189	AT1G10150	-0.31957344	0.098574043	0.161330632
AGO1 del 1-189	AT1G10155	-0.324002357	0.089823638	0.149145599
AGO1 del 1-189	AT1G10160	-0.526437346	0.011029236	0.024215807
AGO1 del 1-189	AT1G10170	-1.219250891	6.37E-10	4.77E-09
AGO1 del 1-189	AT1G10180	-0.243986659	0.035912577	0.068254003
AGO1 del 1-189	AT1G10200	-0.102581962	0.223640265	0.317607602
AGO1 del 1-189	AT1G10210	-0.57040987	0.001184321	0.003317975
AGO1 del 1-189	AT1G10220	-0.825372068	0.317156502	0.422030636
AGO1 del 1-189	AT1G10230	0.742017979	2.14E-06	9.89E-06
AGO1 del 1-189	AT1G10240	-0.404326069	0.039060367	0.073490416
AGO1 del 1-189	AT1G10270	-0.029968822	0.872506314	0.908514284
AGO1 del 1-189	AT1G10280	-0.067052236	0.751300681	0.817970866
AGO1 del 1-189	AT1G10290	-0.156653125	0.138055831	0.21321435
AGO1 del 1-189	AT1G10300	-0.624368764	0.350345288	0.456967432
AGO1 del 1-189	AT1G10310	0.9058881	6.96E-13	7.38E-12
AGO1 del 1-189	AT1G10320	-0.435491798	0.005878912	0.013868174
AGO1 del 1-189	AT1G10330	-0.768103366	0.019515834	0.039993085
AGO1 del 1-189	AT1G10340	0.982332376	0.00311646	0.007905701
AGO1 del 1-189	AT1G10350	0.230091411	0.043618538	0.080912324
AGO1 del 1-189	AT1G10360	-0.460163696	2.55E-06	1.16E-05
AGO1 del 1-189	AT1G10370	3.222442767	9.60E-75	2.72E-72
AGO1 del 1-189	AT1G10380	-0.162993637	0.374441341	0.481465107
AGO1 del 1-189	AT1G10390	-0.315103101	0.026036838	0.051619487
AGO1 del 1-189	AT1G10395	-1.298907383	0.000691763	0.002040188
AGO1 del 1-189	AT1G10400	-0.518450494	0.253428281	0.351959914
AGO1 del 1-189	AT1G10410	0.659202866	1.32E-06	6.28E-06
AGO1 del 1-189	AT1G10417	1.517744761	0.002088241	0.005549315
AGO1 del 1-189	AT1G10430	-0.292612537	0.001613112	0.004398266
AGO1 del 1-189	AT1G10450	-0.640809601	3.93E-06	1.74E-05
AGO1 del 1-189	AT1G10460	0.191287193	0.689420576	0.766150786
AGO1 del 1-189	AT1G10470	-0.415253609	0.064439379	0.112826528
AGO1 del 1-189	AT1G10480	-0.397273278	0.296337021	0.399372571
AGO1 del 1-189	AT1G10490	0.240304018	0.000372773	0.001162854
AGO1 del 1-189	AT1G10500	0.467417756	3.58E-10	2.75E-09
AGO1 del 1-189	AT1G10510	-0.208505727	0.046381171	0.085359058
AGO1 del 1-189	AT1G10520	0.149966658	0.653913028	0.737520728
AGO1 del 1-189	AT1G10522	0.415798681	0.007816455	0.017824375
AGO1 del 1-189	AT1G10530	0.727842725	0.00197774	0.005288237
AGO1 del 1-189	AT1G10540	2.616842626	4.07E-13	4.43E-12
AGO1 del 1-189	AT1G10550	0.757731324	0.290429771	0.393076082
AGO1 del 1-189	AT1G10560	0.79498805	0.086522805	0.144472399
AGO1 del 1-189	AT1G10570	-0.306993861	0.032083142	0.061867341
AGO1 del 1-189	AT1G10580	0.217518614	0.016189841	0.033981447
AGO1 del 1-189	AT1G10585	5.151870179	1.07E-45	1.05E-43
AGO1 del 1-189	AT1G10586	4.107908173	0.000248469	0.000803853
AGO1 del 1-189	AT1G10590	-0.190517827	0.022986217	0.046296133
AGO1 del 1-189	AT1G10600	-0.34711093	0.018202829	0.037626471
AGO1 del 1-189	AT1G10610	-1.143060442	7.71E-11	6.47E-10
AGO1 del 1-189	AT1G10630	0.466775166	1.65E-07	8.99E-07
AGO1 del 1-189	AT1G10640	-0.012723617	0.967745694	0.977768297
AGO1 del 1-189	AT1G10650	0.116352659	0.434514273	0.540209228
AGO1 del 1-189	AT1G10657	0.314275986	0.314436853	0.419084519
AGO1 del 1-189	AT1G10660	-0.619762515	1.77E-07	9.61E-07
AGO1 del 1-189	AT1G10670	0.084896755	0.165158696	0.247854874
AGO1 del 1-189	AT1G10682	-0.22222509	0.398048202	0.504782622
AGO1 del 1-189	AT1G10690	0.641795041	0.002523158	0.006548531
AGO1 del 1-189	AT1G10700	0.420319824	4.88E-06	2.13E-05
AGO1 del 1-189	AT1G10710	2.321850879	0.000431241	0.001330732
AGO1 del 1-189	AT1G10720	-0.286044352	0.052045928	0.0940907
AGO1 del 1-189	AT1G10730	-0.025659441	0.876835533	0.91149363
AGO1 del 1-189	AT1G10740	-1.237797899	2.18E-15	2.97E-14
AGO1 del 1-189	AT1G10750	-0.079849237	0.790062851	0.847416055
AGO1 del 1-189	AT1G10760	1.592806898	1.66E-42	1.36E-40
AGO1 del 1-189	AT1G10780	0.389410598	0.079261126	0.134289215
AGO1 del 1-189	AT1G10790	-0.410670052	0.588064951	0.681799686
AGO1 del 1-189	AT1G10800	-1.596153797	0.01182989	0.025791329
AGO1 del 1-189	AT1G10810	-0.694051195	0.091725663	0.151751489
AGO1 del 1-189	AT1G10820	-0.528394075	1.14E-05	4.68E-05
AGO1 del 1-189	AT1G10830	0.627214238	1.57E-06	7.39E-06
AGO1 del 1-189	AT1G10840	-0.659559047	4.80E-19	8.98E-18
AGO1 del 1-189	AT1G10850	-0.212748486	0.067682627	0.117470978
AGO1 del 1-189	AT1G10865	0.153018728	0.149845945	0.228252143
AGO1 del 1-189	AT1G10870	-0.10522558	0.347812017	0.454524836
AGO1 del 1-189	AT1G10890	-0.640641134	8.26E-07	4.05E-06
AGO1 del 1-189	AT1G10900	-0.351135209	0.002277961	0.005989706
AGO1 del 1-189	AT1G10910	-0.986757258	8.45E-20	1.66E-18
AGO1 del 1-189	AT1G10920	-0.292918438	0.055003196	0.098659295
AGO1 del 1-189	AT1G10930	1.069480588	9.14E-11	7.60E-10
AGO1 del 1-189	AT1G10940	-0.037421088	0.623591324	0.712013189
AGO1 del 1-189	AT1G10950	-0.368019767	1.67E-06	7.83E-06
AGO1 del 1-189	AT1G10960	1.03714938	1.86E-19	3.59E-18
AGO1 del 1-189	AT1G10970	0.588706288	0.000553846	0.00167104
AGO1 del 1-189	AT1G10980	3.01235808	1.50E-07	8.21E-07
AGO1 del 1-189	AT1G10990	-0.757364712	0.010776844	0.023710734
AGO1 del 1-189	AT1G11000	-1.130571124	6.56E-09	4.29E-08
AGO1 del 1-189	AT1G11020	-0.169257848	0.178007927	0.263656377
AGO1 del 1-189	AT1G11050	1.075209347	4.60E-06	2.01E-05
AGO1 del 1-189	AT1G11055	1.582186556	5.41E-05	0.000198192
AGO1 del 1-189	AT1G11060	-0.536760489	5.86E-06	2.53E-05
AGO1 del 1-189	AT1G11070	-1.172428695	0.052684203	0.095094909
AGO1 del 1-189	AT1G11080	-3.336528569	6.81E-40	5.03E-38
AGO1 del 1-189	AT1G11090	0.538796481	0.000719709	0.002113305
AGO1 del 1-189	AT1G11100	0.555518678	0.011117797	0.024395526
AGO1 del 1-189	AT1G11112	-0.80866961	0.069385314	0.120017075
AGO1 del 1-189	AT1G11120	0.047859694	0.853351655	0.894496086
AGO1 del 1-189	AT1G11125	0.403642805	0.238722538	0.334879787
AGO1 del 1-189	AT1G11130	0.24789005	0.110871876	0.17811423
AGO1 del 1-189	AT1G11150	-1.01455489	6.08E-06	2.61E-05
AGO1 del 1-189	AT1G11160	-0.7369568	0.074134764	0.126895907
AGO1 del 1-189	AT1G11170	-0.641846891	0.009666112	0.021504839
AGO1 del 1-189	AT1G11175	-1.142680264	9.03E-13	9.40E-12
AGO1 del 1-189	AT1G11180	0.111001905	0.46815025	0.57282366
AGO1 del 1-189	AT1G11185	0.879544609	0.017657813	0.03663971
AGO1 del 1-189	AT1G11190	-0.299434016	0.314528239	0.419184374
AGO1 del 1-189	AT1G11200	0.421826726	0.000232664	0.000756866
AGO1 del 1-189	AT1G11210	3.151339951	1.68E-33	8.54E-32
AGO1 del 1-189	AT1G11220	-0.300086181	0.302290533	0.405913413
AGO1 del 1-189	AT1G11240	-0.18880981	0.107437591	0.173428837
AGO1 del 1-189	AT1G11260	-0.272329781	0.581185917	0.675948243
AGO1 del 1-189	AT1G11270	-0.234859333	0.212837082	0.305313937
AGO1 del 1-189	AT1G11280	-0.187925384	0.129720826	0.202665406
AGO1 del 1-189	AT1G11290	-0.139772502	0.456733182	0.562014275
AGO1 del 1-189	AT1G11300	-0.198150529	0.417095128	0.523559318
AGO1 del 1-189	AT1G11303	0.009359908	0.947877741	0.96389341
AGO1 del 1-189	AT1G11310	0.335439784	0.034226135	0.065474072
AGO1 del 1-189	AT1G11320	0.282464353	0.271267062	0.372099788
AGO1 del 1-189	AT1G11330	1.275254175	1.67E-24	4.79E-23
AGO1 del 1-189	AT1G11340	-2.169141039	3.87E-11	3.35E-10
AGO1 del 1-189	AT1G11350	-0.758098868	3.00E-07	1.57E-06
AGO1 del 1-189	AT1G11360	-0.53820861	6.18E-09	4.06E-08
AGO1 del 1-189	AT1G11380	-0.463216019	0.036082881	0.068536745
AGO1 del 1-189	AT1G11390	0.043522184	0.68668587	0.763891146
AGO1 del 1-189	AT1G11400	-1.163492794	2.71E-23	7.00E-22
AGO1 del 1-189	AT1G11410	-0.126565174	0.424588857	0.530746495
AGO1 del 1-189	AT1G11420	0.092585857	0.657167874	0.740011489
AGO1 del 1-189	AT1G11430	0.165943386	0.022843825	0.046038482
AGO1 del 1-189	AT1G11440	-0.176897148	0.272823282	0.373496188
AGO1 del 1-189	AT1G11450	-1.627306868	6.90E-09	4.50E-08
AGO1 del 1-189	AT1G11475	0.333320383	0.002604039	0.006735787
AGO1 del 1-189	AT1G11480	-0.655144898	4.96E-08	2.90E-07
AGO1 del 1-189	AT1G11530	-0.86677375	3.19E-15	4.28E-14
AGO1 del 1-189	AT1G11540	-0.51430128	0.04454837	0.082373069
AGO1 del 1-189	AT1G11545	-1.155407998	2.40E-10	1.90E-09
AGO1 del 1-189	AT1G11570	-0.518127334	0.263018363	0.362667036
AGO1 del 1-189	AT1G11580	1.075792518	1.94E-05	7.67E-05
AGO1 del 1-189	AT1G11591	-0.172757328	0.351373714	0.457956894
AGO1 del 1-189	AT1G11592	-0.389709968	0.005750671	0.01359842
AGO1 del 1-189	AT1G11600	-0.88598267	1.13E-06	5.44E-06
AGO1 del 1-189	AT1G11610	6.868847799	3.60E-07	1.87E-06
AGO1 del 1-189	AT1G11630	-0.408724476	0.014001573	0.029911222
AGO1 del 1-189	AT1G11650	-0.17485548	0.004998832	0.012028382
AGO1 del 1-189	AT1G11660	0.002116624	0.983009095	0.988590275
AGO1 del 1-189	AT1G11670	0.256712194	0.27685883	0.377822143
AGO1 del 1-189	AT1G11680	-0.170201151	0.014119986	0.030113648
AGO1 del 1-189	AT1G11700	-0.54037347	0.027808275	0.054684308
AGO1 del 1-189	AT1G11710	-0.101544977	0.657255181	0.740044334
AGO1 del 1-189	AT1G11720	-0.496275535	0.000369722	0.001154187
AGO1 del 1-189	AT1G11730	-0.175003534	0.590790087	0.68414911
AGO1 del 1-189	AT1G11740	-2.159621701	7.67E-07	3.78E-06
AGO1 del 1-189	AT1G11750	0.186968708	0.021955357	0.044434333
AGO1 del 1-189	AT1G11755	-0.080920233	0.441745527	0.54780835
AGO1 del 1-189	AT1G11760	-0.298131794	0.06655925	0.11583712
AGO1 del 1-189	AT1G11780	-0.195483069	0.141996028	0.218161429
AGO1 del 1-189	AT1G11790	0.57356654	2.40E-07	1.27E-06
AGO1 del 1-189	AT1G11800	0.120574887	0.447593464	0.55320101
AGO1 del 1-189	AT1G11810	-0.562346068	0.074750976	0.127727388
AGO1 del 1-189	AT1G11820	-1.250746253	1.76E-26	5.78E-25
AGO1 del 1-189	AT1G11840	1.711897392	1.66E-36	1.03E-34
AGO1 del 1-189	AT1G11850	-1.092876619	1.67E-13	1.90E-12
AGO1 del 1-189	AT1G11860	0.364919364	0.002119214	0.005620476
AGO1 del 1-189	AT1G11870	-0.329172539	0.004332305	0.010580566
AGO1 del 1-189	AT1G11880	-0.320900968	0.108264233	0.174533296
AGO1 del 1-189	AT1G11890	0.717104904	1.68E-10	1.36E-09
AGO1 del 1-189	AT1G11900	-0.530925784	0.020314102	0.041488681
AGO1 del 1-189	AT1G11905	-0.071801135	0.639504078	0.725318311
AGO1 del 1-189	AT1G11910	0.568400464	6.88E-10	5.12E-09
AGO1 del 1-189	AT1G11915	0.281028243	0.548107327	0.647023849
AGO1 del 1-189	AT1G11930	0.118960998	0.272114818	0.372786904
AGO1 del 1-189	AT1G11940	0.351490879	0.050827125	0.092247591
AGO1 del 1-189	AT1G11950	0.070209616	0.681951263	0.760218735
AGO1 del 1-189	AT1G11960	0.456175023	0.043298992	0.080395722
AGO1 del 1-189	AT1G12000	1.101618099	9.36E-23	2.32E-21
AGO1 del 1-189	AT1G12010	1.632163183	4.44E-25	1.33E-23
AGO1 del 1-189	AT1G12020	-1.009009529	1.37E-12	1.40E-11
AGO1 del 1-189	AT1G12030	4.446421967	3.84E-37	2.46E-35
AGO1 del 1-189	AT1G12040	-0.833110617	0.033281154	0.063872719
AGO1 del 1-189	AT1G12050	1.29467258	6.52E-26	2.08E-24
AGO1 del 1-189	AT1G12060	0.13190208	0.549335366	0.648082846
AGO1 del 1-189	AT1G12080	-1.498691622	1.78E-09	1.25E-08
AGO1 del 1-189	AT1G12090	-0.445494094	0.002640807	0.006822577
AGO1 del 1-189	AT1G12100	-2.327836881	0.001185332	0.003320443
AGO1 del 1-189	AT1G12110	0.008923932	0.952891931	0.966945264
AGO1 del 1-189	AT1G12120	-0.237268682	0.002028826	0.005410629
AGO1 del 1-189	AT1G12140	1.035339589	1.51E-27	5.31E-26
AGO1 del 1-189	AT1G12150	0.86763375	0.033411638	0.064094151
AGO1 del 1-189	AT1G12160	0.243886639	0.382035354	0.488957621
AGO1 del 1-189	AT1G12200	0.666794222	4.58E-08	2.69E-07
AGO1 del 1-189	AT1G12210	0.347214912	0.115289671	0.183888506
AGO1 del 1-189	AT1G12211	0.254864625	0.276324472	0.377214242
AGO1 del 1-189	AT1G12220	-0.091935846	0.555088242	0.652752389
AGO1 del 1-189	AT1G12230	0.323414916	0.000393545	0.001223903
AGO1 del 1-189	AT1G12240	1.074540914	3.65E-10	2.81E-09
AGO1 del 1-189	AT1G12244	-0.128310105	0.419715915	0.525998216
AGO1 del 1-189	AT1G12250	0.228218196	0.024940871	0.049725483
AGO1 del 1-189	AT1G12260	-0.877247425	0.003915646	0.009676231
AGO1 del 1-189	AT1G12270	0.216140409	0.030171172	0.058651321
AGO1 del 1-189	AT1G12280	-1.758031925	7.16E-18	1.22E-16
AGO1 del 1-189	AT1G12290	-0.351489364	0.209846365	0.301685546
AGO1 del 1-189	AT1G12300	-0.674456397	0.001397418	0.00385893
AGO1 del 1-189	AT1G12310	-0.411115804	2.66E-06	1.21E-05
AGO1 del 1-189	AT1G12320	-0.419940912	5.52E-07	2.78E-06
AGO1 del 1-189	AT1G12330	-1.141959007	5.05E-10	3.82E-09
AGO1 del 1-189	AT1G12350	-0.264593485	0.054245887	0.097510558
AGO1 del 1-189	AT1G12360	-0.507336295	2.04E-06	9.42E-06
AGO1 del 1-189	AT1G12370	0.866194488	8.13E-06	3.43E-05
AGO1 del 1-189	AT1G12380	0.626727956	0.000436042	0.001344731
AGO1 del 1-189	AT1G12390	-0.773929928	3.96E-12	3.84E-11
AGO1 del 1-189	AT1G12400	1.288604792	1.25E-11	1.15E-10
AGO1 del 1-189	AT1G12410	-0.226565125	0.001754939	0.004744318
AGO1 del 1-189	AT1G12420	-0.324165964	0.119849642	0.189924194
AGO1 del 1-189	AT1G12430	-0.287586619	0.006379321	0.014900886
AGO1 del 1-189	AT1G12440	-1.081542183	1.51E-24	4.35E-23
AGO1 del 1-189	AT1G12450	-0.085711622	0.736363828	0.805601648
AGO1 del 1-189	AT1G12460	-1.104627105	2.18E-07	1.17E-06
AGO1 del 1-189	AT1G12470	-0.155303014	0.137502207	0.212475338
AGO1 del 1-189	AT1G12480	0.805237512	2.95E-06	1.33E-05
AGO1 del 1-189	AT1G12500	-0.708205676	4.60E-07	2.35E-06
AGO1 del 1-189	AT1G12520	2.069814216	8.78E-73	2.33E-70
AGO1 del 1-189	AT1G12530	-0.01920861	0.908982642	0.935968294
AGO1 del 1-189	AT1G12550	0.298564707	0.123858441	0.195171342
AGO1 del 1-189	AT1G12560	-0.790469665	0.100022074	0.163331575
AGO1 del 1-189	AT1G12570	2.038768902	7.13E-18	1.22E-16
AGO1 del 1-189	AT1G12580	-1.04690153	9.56E-09	6.11E-08
AGO1 del 1-189	AT1G12610	1.668084657	0.34174092	0.447970771
AGO1 del 1-189	AT1G12620	-0.602186042	0.000273277	0.000876206
AGO1 del 1-189	AT1G12630	-1.151500541	0.181120719	0.267488762
AGO1 del 1-189	AT1G12640	-0.765586813	4.87E-13	5.25E-12
AGO1 del 1-189	AT1G12650	0.231645183	0.022937664	0.046209311
AGO1 del 1-189	AT1G12680	-0.513043808	6.16E-07	3.08E-06
AGO1 del 1-189	AT1G12700	-0.659452044	0.002277183	0.005989405
AGO1 del 1-189	AT1G12710	-0.056225911	0.761242332	0.825649377
AGO1 del 1-189	AT1G12730	-0.711930901	0.000283019	0.000904709
AGO1 del 1-189	AT1G12740	-0.171701684	0.649809482	0.733900439
AGO1 del 1-189	AT1G12750	-0.629768036	1.46E-05	5.91E-05
AGO1 del 1-189	AT1G12760	-0.327476227	2.92E-05	0.000111897
AGO1 del 1-189	AT1G12770	0.530989469	1.22E-06	5.82E-06
AGO1 del 1-189	AT1G12775	0.584116735	0.000965861	0.002755985
AGO1 del 1-189	AT1G12780	-0.519919543	0.004060398	0.009987403
AGO1 del 1-189	AT1G12790	-1.354998749	1.05E-11	9.70E-11
AGO1 del 1-189	AT1G12800	0.333567896	0.003575911	0.00893732
AGO1 del 1-189	AT1G12805	-1.298808467	0.005291899	0.012636822
AGO1 del 1-189	AT1G12810	-0.118088107	0.315528653	0.420253659
AGO1 del 1-189	AT1G12820	-0.448374207	3.62E-06	1.61E-05
AGO1 del 1-189	AT1G12830	0.268772353	0.033172127	0.063687482
AGO1 del 1-189	AT1G12840	0.241842758	8.74E-06	3.66E-05
AGO1 del 1-189	AT1G12845	1.202387661	1.16E-09	8.37E-09
AGO1 del 1-189	AT1G12850	-0.184718609	0.11298574	0.18088234
AGO1 del 1-189	AT1G12860	-1.301494222	6.10E-20	1.21E-18
AGO1 del 1-189	AT1G12880	0.771367504	2.89E-05	0.000111099
AGO1 del 1-189	AT1G12890	2.272823749	0.018447042	0.038044783
AGO1 del 1-189	AT1G12900	-0.37771909	0.001602137	0.00437162
AGO1 del 1-189	AT1G12910	-1.08055542	5.26E-36	3.16E-34
AGO1 del 1-189	AT1G12920	-0.483210628	5.17E-11	4.41E-10
AGO1 del 1-189	AT1G12930	-1.073685837	1.24E-18	2.25E-17
AGO1 del 1-189	AT1G12950	-0.716891846	0.033969747	0.065056934
AGO1 del 1-189	AT1G12970	-0.673052147	4.67E-05	0.000173186
AGO1 del 1-189	AT1G12990	-0.247914077	0.40028404	0.506801713
AGO1 del 1-189	AT1G13000	-0.444578	0.000174467	0.000580903
AGO1 del 1-189	AT1G13020	-0.144200511	0.159487205	0.240620201
AGO1 del 1-189	AT1G13030	0.035145887	0.830638818	0.878204834
AGO1 del 1-189	AT1G13040	-0.639986554	0.016717196	0.034952858
AGO1 del 1-189	AT1G13050	-0.061508982	0.801401765	0.855951261
AGO1 del 1-189	AT1G13060	0.446745252	1.39E-08	8.73E-08
AGO1 del 1-189	AT1G13080	-1.367804767	3.70E-10	2.84E-09
AGO1 del 1-189	AT1G13090	0.920616213	8.47E-19	1.55E-17
AGO1 del 1-189	AT1G13100	-0.493238417	0.021993145	0.044493126
AGO1 del 1-189	AT1G13110	-0.708169303	1.88E-05	7.47E-05
AGO1 del 1-189	AT1G13120	0.011324827	0.931351012	0.95211068
AGO1 del 1-189	AT1G13130	-1.488213179	0.006307539	0.014752167
AGO1 del 1-189	AT1G13140	-0.573512782	0.256127775	0.354837881
AGO1 del 1-189	AT1G13145	-1.162460715	5.54E-07	2.79E-06
AGO1 del 1-189	AT1G13150	-1.577535111	8.41E-05	0.000297283
AGO1 del 1-189	AT1G13160	0.021742678	0.841678454	0.886431921
AGO1 del 1-189	AT1G13170	0.190951823	0.055472152	0.099346469
AGO1 del 1-189	AT1G13180	0.391005011	0.01151718	0.025178563
AGO1 del 1-189	AT1G13190	-0.690576275	2.32E-10	1.84E-09
AGO1 del 1-189	AT1G13195	-0.13588841	0.368054307	0.47514887
AGO1 del 1-189	AT1G13210	0.874076512	0.000239641	0.000777366
AGO1 del 1-189	AT1G13220	0.037319785	0.775293481	0.836154266
AGO1 del 1-189	AT1G13230	-0.870277284	0.229939498	0.325102729
AGO1 del 1-189	AT1G13245	-0.515642646	0.056880923	0.101491066
AGO1 del 1-189	AT1G13250	-0.098520714	0.659235313	0.741519577
AGO1 del 1-189	AT1G13260	1.72701339	8.15E-05	0.000288895
AGO1 del 1-189	AT1G13270	0.656180964	2.53E-10	1.99E-09
AGO1 del 1-189	AT1G13280	1.215877174	2.33E-18	4.13E-17
AGO1 del 1-189	AT1G13300	-0.378935493	0.344426016	0.450863715
AGO1 del 1-189	AT1G13320	-0.253085701	0.000661832	0.001961001
AGO1 del 1-189	AT1G13330	1.698310583	2.90E-11	2.56E-10
AGO1 del 1-189	AT1G13340	2.375361968	6.94E-22	1.61E-20
AGO1 del 1-189	AT1G13350	-0.817622462	8.90E-13	9.27E-12
AGO1 del 1-189	AT1G13360	0.493291967	0.000891248	0.002562905
AGO1 del 1-189	AT1G13370	2.251182463	0.000203354	0.000669179
AGO1 del 1-189	AT1G13380	-0.762504533	1.36E-10	1.11E-09
AGO1 del 1-189	AT1G13390	-0.087038793	0.496943895	0.600094758
AGO1 del 1-189	AT1G13410	0.686250929	0.005186006	0.012418902
AGO1 del 1-189	AT1G13420	0.156476817	0.609886698	0.70040128
AGO1 del 1-189	AT1G13430	-1.987906024	0.000772277	0.00225311
AGO1 del 1-189	AT1G13440	0.291378263	5.13E-06	2.23E-05
AGO1 del 1-189	AT1G13448	-1.264059327	1.77E-07	9.62E-07
AGO1 del 1-189	AT1G13450	-1.200026627	3.00E-22	7.18E-21
AGO1 del 1-189	AT1G13460	-0.313515078	0.044133737	0.081695388
AGO1 del 1-189	AT1G13470	0.964699398	0.174474856	0.259252956
AGO1 del 1-189	AT1G13480	-0.51007671	0.278323239	0.379288373
AGO1 del 1-189	AT1G13510	0.333187432	0.532379942	0.63312978
AGO1 del 1-189	AT1G13520	1.096862669	0.003645325	0.00908672
AGO1 del 1-189	AT1G13530	0.67504701	0.070112029	0.121076654
AGO1 del 1-189	AT1G13540	0.138214878	0.817698441	0.868640389
AGO1 del 1-189	AT1G13560	0.226729295	0.000910976	0.002614024
AGO1 del 1-189	AT1G13570	-0.727704426	1.20E-08	7.60E-08
AGO1 del 1-189	AT1G13580	0.221681972	0.213035979	0.305564818
AGO1 del 1-189	AT1G13590	-0.330757408	0.32112888	0.42608532
AGO1 del 1-189	AT1G13600	-1.286677841	0.003117279	0.007906714
AGO1 del 1-189	AT1G13608	1.765262126	0.020920969	0.042577825
AGO1 del 1-189	AT1G13609	3.837194264	7.05E-12	6.62E-11
AGO1 del 1-189	AT1G13610	0.15491934	0.789532935	0.847097499
AGO1 del 1-189	AT1G13620	0.064096153	0.903062673	0.931526018
AGO1 del 1-189	AT1G13630	-1.031441102	0.000666021	0.001971807
AGO1 del 1-189	AT1G13635	-2.055214048	0.000134643	0.000458929
AGO1 del 1-189	AT1G13640	-1.293080397	2.96E-37	1.90E-35
AGO1 del 1-189	AT1G13650	-2.883899528	4.62E-12	4.44E-11
AGO1 del 1-189	AT1G13670	-0.063498909	0.823908267	0.873087606
AGO1 del 1-189	AT1G13690	0.038560106	0.747393596	0.814762394
AGO1 del 1-189	AT1G13700	0.561658853	0.006176609	0.014484744
AGO1 del 1-189	AT1G13710	1.911941409	1.93E-25	5.93E-24
AGO1 del 1-189	AT1G13730	0.145108151	0.246564579	0.344232197
AGO1 del 1-189	AT1G13740	-0.938829236	3.79E-06	1.68E-05
AGO1 del 1-189	AT1G13750	0.71536195	0.002493656	0.006480553
AGO1 del 1-189	AT1G13770	-0.486045988	0.0041507	0.010190812
AGO1 del 1-189	AT1G13780	-0.028957499	0.879201313	0.913246055
AGO1 del 1-189	AT1G13790	-0.051398544	0.860745875	0.900097288
AGO1 del 1-189	AT1G13800	-0.509649781	0.15811209	0.238922263
AGO1 del 1-189	AT1G13810	-0.361411092	0.017167417	0.035762058
AGO1 del 1-189	AT1G13820	-0.04320225	0.700803368	0.775832847
AGO1 del 1-189	AT1G13830	0.611520696	0.051378698	0.093096006
AGO1 del 1-189	AT1G13860	0.098308916	0.476260402	0.580904433
AGO1 del 1-189	AT1G13870	-0.079228353	0.524872577	0.626264602
AGO1 del 1-189	AT1G13880	-0.262781805	0.0374442	0.070789726
AGO1 del 1-189	AT1G13900	-0.452463262	2.73E-05	0.000105181
AGO1 del 1-189	AT1G13910	0.319413102	0.089423968	0.148542045
AGO1 del 1-189	AT1G13920	0.271866985	0.320086472	0.425078842
AGO1 del 1-189	AT1G13930	2.204675026	9.51E-40	6.96E-38
AGO1 del 1-189	AT1G13940	-0.974937474	3.30E-12	3.23E-11
AGO1 del 1-189	AT1G13950	-0.119863404	0.501973092	0.604745809
AGO1 del 1-189	AT1G13960	-0.826546906	7.16E-14	8.41E-13
AGO1 del 1-189	AT1G13970	-0.936686188	0.000782409	0.002280317
AGO1 del 1-189	AT1G13980	-0.671967108	7.04E-09	4.59E-08
AGO1 del 1-189	AT1G13990	0.78563477	8.73E-05	0.00030799
AGO1 del 1-189	AT1G14000	0.57127291	4.97E-12	4.77E-11
AGO1 del 1-189	AT1G14010	1.015018481	3.04E-18	5.33E-17
AGO1 del 1-189	AT1G14020	0.199928827	0.16463686	0.247275822
AGO1 del 1-189	AT1G14030	0.532381543	0.00010318	0.000358454
AGO1 del 1-189	AT1G14040	-0.268083276	0.139076747	0.214439817
AGO1 del 1-189	AT1G14060	0.323301644	0.027416852	0.054002183
AGO1 del 1-189	AT1G14080	0.09214396	0.791669668	0.848531762
AGO1 del 1-189	AT1G14090	-0.951678848	3.62E-05	0.000136635
AGO1 del 1-189	AT1G14120	1.203886019	8.56E-06	3.59E-05
AGO1 del 1-189	AT1G14130	1.066136367	1.80E-11	1.62E-10
AGO1 del 1-189	AT1G14140	-0.281799439	0.032336355	0.062294281
AGO1 del 1-189	AT1G14150	0.446423156	0.000208271	0.00068371
AGO1 del 1-189	AT1G14160	0.4151022	0.00131897	0.003663357
AGO1 del 1-189	AT1G14170	0.08566139	0.529333772	0.630455337
AGO1 del 1-189	AT1G14180	0.058820741	0.759959364	0.824611947
AGO1 del 1-189	AT1G14185	-1.340847043	0.002884161	0.007375687
AGO1 del 1-189	AT1G14190	-0.908944744	0.017302177	0.036001002
AGO1 del 1-189	AT1G14200	1.139849843	3.28E-09	2.22E-08
AGO1 del 1-189	AT1G14205	-0.143031693	0.45501551	0.5602798
AGO1 del 1-189	AT1G14210	-0.430054421	0.004483565	0.010910208
AGO1 del 1-189	AT1G14220	-0.849301233	0.108413629	0.174749536
AGO1 del 1-189	AT1G14230	0.212054865	0.076301526	0.129923366
AGO1 del 1-189	AT1G14240	1.236077216	0.000408451	0.001266239
AGO1 del 1-189	AT1G14250	5.523995732	2.41E-75	7.05E-73
AGO1 del 1-189	AT1G14260	-0.02898318	0.933148768	0.953332852
AGO1 del 1-189	AT1G14270	0.003878311	0.970836801	0.979843136
AGO1 del 1-189	AT1G14280	-3.352780553	1.90E-52	2.37E-50
AGO1 del 1-189	AT1G14290	-2.165317492	4.21E-62	7.19E-60
AGO1 del 1-189	AT1G14300	-0.851418962	5.84E-10	4.39E-09
AGO1 del 1-189	AT1G14310	0.0616447	0.633999936	0.720552249
AGO1 del 1-189	AT1G14315	0.504093883	0.420198456	0.526447456
AGO1 del 1-189	AT1G14320	0.834057102	7.62E-21	1.63E-19
AGO1 del 1-189	AT1G14330	0.909609098	5.47E-09	3.61E-08
AGO1 del 1-189	AT1G14340	0.422886156	0.000423292	0.001308264
AGO1 del 1-189	AT1G14345	0.248422405	0.07178304	0.123468187
AGO1 del 1-189	AT1G14350	-0.134497841	0.335165531	0.441031896
AGO1 del 1-189	AT1G14360	1.405641601	6.68E-26	2.12E-24
AGO1 del 1-189	AT1G14370	1.758411654	1.11E-19	2.16E-18
AGO1 del 1-189	AT1G14380	0.010498365	0.911511618	0.938079103
AGO1 del 1-189	AT1G14390	-1.137451805	0.003097994	0.007864852
AGO1 del 1-189	AT1G14400	-0.8181423	4.76E-17	7.55E-16
AGO1 del 1-189	AT1G14410	0.288090908	0.01460957	0.031038174
AGO1 del 1-189	AT1G14430	-1.400797595	1.38E-07	7.60E-07
AGO1 del 1-189	AT1G14440	-0.554841802	0.000202686	0.000667269
AGO1 del 1-189	AT1G14450	0.357602692	0.001706212	0.004626345
AGO1 del 1-189	AT1G14453	0.337072297	0.003167494	0.008019699
AGO1 del 1-189	AT1G14460	-0.520284091	0.000591912	0.001774689
AGO1 del 1-189	AT1G14470	-1.551032943	0.000660931	0.001959015
AGO1 del 1-189	AT1G14480	0.679358862	0.041344361	0.077183013
AGO1 del 1-189	AT1G14490	0.899363996	0.067909419	0.117800353
AGO1 del 1-189	AT1G14510	-0.431950508	6.74E-07	3.35E-06
AGO1 del 1-189	AT1G14520	0.677594626	0.010701341	0.023585381
AGO1 del 1-189	AT1G14530	-0.276435814	0.099735899	0.162949334
AGO1 del 1-189	AT1G14540	-0.02568269	0.949363822	0.964646638
AGO1 del 1-189	AT1G14560	-0.1770434	0.117858796	0.187247206
AGO1 del 1-189	AT1G14570	-0.293656411	0.000336552	0.001058686
AGO1 del 1-189	AT1G14580	-2.793481811	5.89E-40	4.37E-38
AGO1 del 1-189	AT1G14590	-0.871648154	1.38E-06	6.55E-06
AGO1 del 1-189	AT1G14600	1.334741765	1.19E-06	5.68E-06
AGO1 del 1-189	AT1G14610	-0.173304066	0.136537428	0.211266628
AGO1 del 1-189	AT1G14620	0.142765281	0.242604346	0.339352826
AGO1 del 1-189	AT1G14630	0.289081739	0.234385318	0.330196526
AGO1 del 1-189	AT1G14640	-1.713921625	1.97E-05	7.79E-05
AGO1 del 1-189	AT1G14642	-1.535545089	0.011192176	0.024539696
AGO1 del 1-189	AT1G14650	-0.381679501	0.001799003	0.004852619
AGO1 del 1-189	AT1G14660	-0.140279667	0.535847327	0.636150031
AGO1 del 1-189	AT1G14670	-0.395300884	0.003119144	0.007910656
AGO1 del 1-189	AT1G14680	-0.16726202	0.65332557	0.737054079
AGO1 del 1-189	AT1G14685	-0.20091089	0.049178326	0.089638563
AGO1 del 1-189	AT1G14687	0.504907239	0.009912883	0.022001934
AGO1 del 1-189	AT1G14690	-0.790592697	9.77E-12	9.07E-11
AGO1 del 1-189	AT1G14700	-1.925129589	1.86E-21	4.19E-20
AGO1 del 1-189	AT1G14710	-0.00729176	0.940884667	0.959080755
AGO1 del 1-189	AT1G14720	0.386774472	3.18E-05	0.000121357
AGO1 del 1-189	AT1G14730	-0.158020026	0.529941586	0.630992605
AGO1 del 1-189	AT1G14740	-0.818552142	9.75E-06	4.05E-05
AGO1 del 1-189	AT1G14750	0.172550947	0.667587715	0.748533277
AGO1 del 1-189	AT1G14760	0.249731205	0.669853504	0.750321996
AGO1 del 1-189	AT1G14770	-0.339209617	0.053212364	0.095879423
AGO1 del 1-189	AT1G14780	1.493752619	1.24E-09	8.88E-09
AGO1 del 1-189	AT1G14790	1.677814131	9.00E-22	2.07E-20
AGO1 del 1-189	AT1G14800	0.979931198	2.67E-06	1.21E-05
AGO1 del 1-189	AT1G14810	0.336673315	2.45E-06	1.12E-05
AGO1 del 1-189	AT1G14820	0.624574955	6.27E-08	3.63E-07
AGO1 del 1-189	AT1G14830	-0.113167234	0.245095768	0.342461474
AGO1 del 1-189	AT1G14840	-0.720093211	3.13E-09	2.13E-08
AGO1 del 1-189	AT1G14850	-0.7568283	2.14E-09	1.48E-08
AGO1 del 1-189	AT1G14860	0.677490317	0.003559351	0.008901175
AGO1 del 1-189	AT1G14870	0.638136476	0.000958171	0.002737108
AGO1 del 1-189	AT1G14880	1.228634753	0.124862272	0.196352073
AGO1 del 1-189	AT1G14890	0.931398877	2.74E-10	2.15E-09
AGO1 del 1-189	AT1G14900	0.329985668	0.001506212	0.004132021
AGO1 del 1-189	AT1G14910	-0.537947415	0.000934779	0.002675994
AGO1 del 1-189	AT1G14920	-0.872508312	2.77E-10	2.17E-09
AGO1 del 1-189	AT1G14960	0.742868871	0.071436892	0.122939256
AGO1 del 1-189	AT1G14970	-0.151034624	0.415185626	0.521821915
AGO1 del 1-189	AT1G14980	1.141058647	3.51E-13	3.86E-12
AGO1 del 1-189	AT1G14990	1.138616717	1.05E-12	1.08E-11
AGO1 del 1-189	AT1G15000	-0.59107921	4.52E-06	1.98E-05
AGO1 del 1-189	AT1G15002	-0.545808202	1.93E-05	7.63E-05
AGO1 del 1-189	AT1G15010	1.140785179	0.080144527	0.13545239
AGO1 del 1-189	AT1G15020	-0.550216964	3.37E-09	2.29E-08
AGO1 del 1-189	AT1G15030	0.335977256	0.001511598	0.004145455
AGO1 del 1-189	AT1G15040	2.128812821	2.19E-11	1.96E-10
AGO1 del 1-189	AT1G15060	0.136386218	0.239962397	0.336285517
AGO1 del 1-189	AT1G15080	-0.042892057	0.812200264	0.864603568
AGO1 del 1-189	AT1G15085	0.799666122	0.008818568	0.019849964
AGO1 del 1-189	AT1G15100	0.143783567	0.611444825	0.701620948
AGO1 del 1-189	AT1G15110	0.21952865	0.172818793	0.257393133
AGO1 del 1-189	AT1G15120	0.060293025	0.626915873	0.714798651
AGO1 del 1-189	AT1G15125	1.052395559	9.19E-05	0.000322483
AGO1 del 1-189	AT1G15130	-0.073910748	0.544762069	0.644181216
AGO1 del 1-189	AT1G15140	0.129102841	0.252888425	0.351325158
AGO1 del 1-189	AT1G15150	2.108856908	5.90E-05	0.000214679
AGO1 del 1-189	AT1G15160	-0.205464027	0.435582472	0.541325778
AGO1 del 1-189	AT1G15165	-0.564827151	0.020724794	0.042235976
AGO1 del 1-189	AT1G15170	-0.020089623	0.876949218	0.911537367
AGO1 del 1-189	AT1G15175	-0.333274896	0.094956856	0.156325119
AGO1 del 1-189	AT1G15180	-1.301639758	9.07E-45	8.46E-43
AGO1 del 1-189	AT1G15190	0.448013189	0.336092383	0.442000201
AGO1 del 1-189	AT1G15200	-0.296606416	0.00827557	0.018757074
AGO1 del 1-189	AT1G15210	-0.481127898	0.0329123	0.063255422
AGO1 del 1-189	AT1G15215	0.168149606	0.411984992	0.518620251
AGO1 del 1-189	AT1G15220	-0.455386104	0.001867267	0.005020264
AGO1 del 1-189	AT1G15230	0.435880803	8.15E-07	4.00E-06
AGO1 del 1-189	AT1G15240	-0.666236332	2.39E-08	1.45E-07
AGO1 del 1-189	AT1G15250	0.240273064	0.067861599	0.117749494
AGO1 del 1-189	AT1G15260	-0.818239711	0.000453681	0.001394062
AGO1 del 1-189	AT1G15270	0.276976381	0.007012757	0.016174195
AGO1 del 1-189	AT1G15280	-0.583233389	6.71E-08	3.87E-07
AGO1 del 1-189	AT1G15290	-0.357291676	0.047205573	0.086669514
AGO1 del 1-189	AT1G15300	-0.020475826	0.937444502	0.956454879
AGO1 del 1-189	AT1G15310	1.05881021	1.82E-06	8.46E-06
AGO1 del 1-189	AT1G15330	-0.343197309	0.530023176	0.631033022
AGO1 del 1-189	AT1G15340	-0.664259717	1.31E-15	1.82E-14
AGO1 del 1-189	AT1G15350	-1.756032848	6.14E-49	6.83E-47
AGO1 del 1-189	AT1G15370	0.228474821	0.02218642	0.044841369
AGO1 del 1-189	AT1G15380	-1.228498113	1.50E-05	6.07E-05
AGO1 del 1-189	AT1G15385	1.094579987	0.134922617	0.209340564
AGO1 del 1-189	AT1G15390	-0.26593371	0.009800645	0.0217756
AGO1 del 1-189	AT1G15400	-0.85016537	5.82E-20	1.16E-18
AGO1 del 1-189	AT1G15405	-0.288458642	0.32828833	0.433753598
AGO1 del 1-189	AT1G15410	-1.145053376	1.27E-15	1.77E-14
AGO1 del 1-189	AT1G15415	-0.422651712	0.135782814	0.210341905
AGO1 del 1-189	AT1G15420	-0.169061706	0.117660045	0.187036492
AGO1 del 1-189	AT1G15430	0.208358451	0.368795189	0.475815321
AGO1 del 1-189	AT1G15440	-0.056942107	0.655392415	0.738661738
AGO1 del 1-189	AT1G15460	-1.263792725	0.050397112	0.09157036
AGO1 del 1-189	AT1G15470	0.531253863	3.58E-06	1.60E-05
AGO1 del 1-189	AT1G15480	0.030373401	0.84470522	0.888507305
AGO1 del 1-189	AT1G15490	-0.410364474	0.028041356	0.055053354
AGO1 del 1-189	AT1G15500	0.03741028	0.670074148	0.750494838
AGO1 del 1-189	AT1G15510	-0.074668265	0.679729012	0.758505356
AGO1 del 1-189	AT1G15520	2.194037785	1.72E-05	6.88E-05
AGO1 del 1-189	AT1G15530	-0.369546957	0.031159852	0.060306182
AGO1 del 1-189	AT1G15540	2.849064741	7.68E-09	4.98E-08
AGO1 del 1-189	AT1G15550	0.63271048	0.0839862	0.140888289
AGO1 del 1-189	AT1G15570	-0.461958843	0.000920955	0.002639981
AGO1 del 1-189	AT1G15580	-0.743378027	0.354717048	0.461495551
AGO1 del 1-189	AT1G15625	-1.646665575	0.040467847	0.075813558
AGO1 del 1-189	AT1G15640	-1.364666117	0.036289776	0.068862933
AGO1 del 1-189	AT1G15660	0.247368835	0.050485812	0.09171313
AGO1 del 1-189	AT1G15670	0.022815635	0.912069586	0.938463646
AGO1 del 1-189	AT1G15690	0.135118188	0.266358592	0.366498597
AGO1 del 1-189	AT1G15700	-0.629237527	0.000149505	0.000505658
AGO1 del 1-189	AT1G15710	0.696206211	5.76E-10	4.34E-09
AGO1 del 1-189	AT1G15720	-0.353871539	0.075907384	0.129390705
AGO1 del 1-189	AT1G15730	-0.668933264	4.49E-06	1.97E-05
AGO1 del 1-189	AT1G15740	-0.692342534	3.63E-06	1.61E-05
AGO1 del 1-189	AT1G15750	-0.916194184	6.57E-09	4.30E-08
AGO1 del 1-189	AT1G15760	0.671918698	0.036759121	0.069660094
AGO1 del 1-189	AT1G15780	0.077926205	0.527219262	0.62857035
AGO1 del 1-189	AT1G15790	1.381752561	7.10E-08	4.07E-07
AGO1 del 1-189	AT1G15800	-0.443216364	0.01186068	0.025849602
AGO1 del 1-189	AT1G15810	0.089204332	0.339627223	0.445773863
AGO1 del 1-189	AT1G15820	-1.623283791	2.55E-10	2.01E-09
AGO1 del 1-189	AT1G15825	-4.2380377	5.92E-18	1.02E-16
AGO1 del 1-189	AT1G15830	-4.005018367	6.94E-23	1.74E-21
AGO1 del 1-189	AT1G15840	-3.994725155	0.000119503	0.000410957
AGO1 del 1-189	AT1G15860	0.224007581	0.020910875	0.042560685
AGO1 del 1-189	AT1G15870	0.64417231	0.079321991	0.13436551
AGO1 del 1-189	AT1G15880	-1.122526695	1.79E-33	9.06E-32
AGO1 del 1-189	AT1G15885	-0.907152804	1.18E-06	5.68E-06
AGO1 del 1-189	AT1G15890	0.227006968	0.350999971	0.457610348
AGO1 del 1-189	AT1G15900	-0.705102147	0.152247039	0.231355884
AGO1 del 1-189	AT1G15910	-0.85918413	1.02E-15	1.43E-14
AGO1 del 1-189	AT1G15920	-1.004367064	1.69E-20	3.53E-19
AGO1 del 1-189	AT1G15930	0.101903325	0.079194324	0.134211764
AGO1 del 1-189	AT1G15940	-0.227772036	0.095194831	0.15665611
AGO1 del 1-189	AT1G15950	0.323747281	4.40E-05	0.000163865
AGO1 del 1-189	AT1G15960	0.401662398	0.000191149	0.000632557
AGO1 del 1-189	AT1G15970	-0.01848149	0.879853873	0.913674199
AGO1 del 1-189	AT1G15980	0.674635147	1.77E-09	1.25E-08
AGO1 del 1-189	AT1G15990	0.84607417	4.16E-09	2.79E-08
AGO1 del 1-189	AT1G16000	0.49476641	0.00036547	0.001142452
AGO1 del 1-189	AT1G16010	-0.026656093	0.76608882	0.829212975
AGO1 del 1-189	AT1G16020	0.105214926	0.412873942	0.519341114
AGO1 del 1-189	AT1G16022	-0.720470908	0.154044705	0.233697044
AGO1 del 1-189	AT1G16025	-1.168453862	0.04786255	0.087662324
AGO1 del 1-189	AT1G16030	-0.578674967	0.002110221	0.005601294
AGO1 del 1-189	AT1G16040	0.276134693	0.081872849	0.137860902
AGO1 del 1-189	AT1G16060	0.445053601	0.058783866	0.104410777
AGO1 del 1-189	AT1G16070	0.331530518	0.111172094	0.178416388
AGO1 del 1-189	AT1G16080	0.105836394	0.239512921	0.335821994
AGO1 del 1-189	AT1G16090	-1.246438003	4.40E-07	2.25E-06
AGO1 del 1-189	AT1G16110	1.772382714	2.06E-12	2.06E-11
AGO1 del 1-189	AT1G16120	0.312108827	0.485978158	0.5898747
AGO1 del 1-189	AT1G16130	2.053314616	2.85E-10	2.23E-09
AGO1 del 1-189	AT1G16140	-0.724575238	0.260668811	0.359856114
AGO1 del 1-189	AT1G16150	-0.31707557	0.452303216	0.557722333
AGO1 del 1-189	AT1G16160	-0.878326302	0.188888435	0.276585861
AGO1 del 1-189	AT1G16170	-1.389159494	5.82E-19	1.08E-17
AGO1 del 1-189	AT1G16180	-0.005018551	0.948709359	0.964392384
AGO1 del 1-189	AT1G16190	0.59598674	1.28E-06	6.10E-06
AGO1 del 1-189	AT1G16210	0.377853487	5.54E-05	0.000202745
AGO1 del 1-189	AT1G16220	0.073643117	0.704183423	0.778494467
AGO1 del 1-189	AT1G16240	-0.554063104	3.03E-09	2.07E-08
AGO1 del 1-189	AT1G16250	-0.966187656	1.30E-08	8.18E-08
AGO1 del 1-189	AT1G16260	-0.589000183	0.001253798	0.003496844
AGO1 del 1-189	AT1G16270	0.152294331	0.218062655	0.311371309
AGO1 del 1-189	AT1G16280	0.176212098	0.138367333	0.213565876
AGO1 del 1-189	AT1G16300	0.371525224	0.033108954	0.063590173
AGO1 del 1-189	AT1G16310	-0.015505192	0.940934723	0.959093377
AGO1 del 1-189	AT1G16320	-0.317445264	0.004180546	0.010250225
AGO1 del 1-189	AT1G16330	0.196854087	0.506683357	0.609370035
AGO1 del 1-189	AT1G16340	0.076804152	0.476914462	0.581485528
AGO1 del 1-189	AT1G16350	0.52809047	1.80E-09	1.26E-08
AGO1 del 1-189	AT1G16370	1.027492902	0.004934357	0.011887845
AGO1 del 1-189	AT1G16390	-0.234181087	0.472586967	0.577281273
AGO1 del 1-189	AT1G16400	-0.802175971	0.000400375	0.001244079
AGO1 del 1-189	AT1G16410	3.242374216	9.74E-39	6.72E-37
AGO1 del 1-189	AT1G16420	2.88924242	2.67E-10	2.10E-09
AGO1 del 1-189	AT1G16430	0.482097089	0.015584375	0.032856896
AGO1 del 1-189	AT1G16440	-1.323953303	0.072788629	0.124902461
AGO1 del 1-189	AT1G16445	0.2319578	0.342514318	0.448776608
AGO1 del 1-189	AT1G16460	0.510088855	4.57E-10	3.47E-09
AGO1 del 1-189	AT1G16470	0.519202913	3.32E-09	2.25E-08
AGO1 del 1-189	AT1G16480	-0.358584074	0.113633093	0.181678785
AGO1 del 1-189	AT1G16489	-0.702464395	0.029763305	0.057982417
AGO1 del 1-189	AT1G16490	-0.665271508	0.041100005	0.076805178
AGO1 del 1-189	AT1G16500	-0.482651098	0.096544149	0.158487293
AGO1 del 1-189	AT1G16510	-0.206607851	0.517693286	0.619654693
AGO1 del 1-189	AT1G16515	-1.398552014	0.004563671	0.011086063
AGO1 del 1-189	AT1G16520	-0.071099695	0.529341772	0.630455337
AGO1 del 1-189	AT1G16530	-0.44836313	0.21457496	0.307365955
AGO1 del 1-189	AT1G16540	0.015678893	0.932446147	0.952844459
AGO1 del 1-189	AT1G16550	-0.810201566	7.70E-05	0.000274281
AGO1 del 1-189	AT1G16560	0.066107827	0.378319027	0.485326769
AGO1 del 1-189	AT1G16570	-0.108271534	0.292363316	0.395125832
AGO1 del 1-189	AT1G16590	-0.489855537	0.017334189	0.036055288
AGO1 del 1-189	AT1G16610	0.457862609	1.06E-06	5.11E-06
AGO1 del 1-189	AT1G16630	0.132787417	0.500501783	0.603446573
AGO1 del 1-189	AT1G16635	1.7520527	0.014353833	0.030571395
AGO1 del 1-189	AT1G16640	1.046604693	5.87E-05	0.000213583
AGO1 del 1-189	AT1G16650	0.444757097	0.008195779	0.018596091
AGO1 del 1-189	AT1G16670	0.791251409	1.05E-06	5.07E-06
AGO1 del 1-189	AT1G16680	-0.519558242	4.17E-07	2.14E-06
AGO1 del 1-189	AT1G16690	0.26273415	0.131748915	0.20521375
AGO1 del 1-189	AT1G16700	0.766991186	2.34E-11	2.09E-10
AGO1 del 1-189	AT1G16710	-0.709697816	1.70E-06	7.95E-06
AGO1 del 1-189	AT1G16720	-0.347477007	0.002793079	0.007168688
AGO1 del 1-189	AT1G16730	0.40616644	0.015633244	0.032951741
AGO1 del 1-189	AT1G16740	0.667496819	7.78E-07	3.83E-06
AGO1 del 1-189	AT1G16750	-0.450139793	0.018572033	0.038280854
AGO1 del 1-189	AT1G16770	0.966105319	0.028000264	0.054985401
AGO1 del 1-189	AT1G16780	-0.10122248	0.454704603	0.560005311
AGO1 del 1-189	AT1G16790	0.233626264	0.166949301	0.250040905
AGO1 del 1-189	AT1G16800	-0.001493208	0.99104644	0.99422665
AGO1 del 1-189	AT1G16810	0.170699474	0.12660303	0.19850095
AGO1 del 1-189	AT1G16820	0.278835635	0.078934903	0.133843398
AGO1 del 1-189	AT1G16825	-0.354151766	0.094771681	0.156080829
AGO1 del 1-189	AT1G16830	-0.773067001	0.007308498	0.01678028
AGO1 del 1-189	AT1G16840	0.336125157	0.002700891	0.006954515
AGO1 del 1-189	AT1G16850	1.170884982	4.52E-05	0.000167894
AGO1 del 1-189	AT1G16860	-0.492895402	1.67E-06	7.83E-06
AGO1 del 1-189	AT1G16870	0.150292198	0.142569527	0.218950053
AGO1 del 1-189	AT1G16880	0.398433448	3.98E-06	1.76E-05
AGO1 del 1-189	AT1G16890	0.169250137	0.017100627	0.035646259
AGO1 del 1-189	AT1G16900	0.185054413	0.088313985	0.146909137
AGO1 del 1-189	AT1G16905	-1.058276268	0.126252699	0.198037044
AGO1 del 1-189	AT1G16916	-0.393378058	0.030139471	0.058598645
AGO1 del 1-189	AT1G16920	-0.659386089	4.82E-14	5.78E-13
AGO1 del 1-189	AT1G16930	-0.769737782	0.00010164	0.000353685
AGO1 del 1-189	AT1G16960	-0.630035545	0.000178651	0.000593748
AGO1 del 1-189	AT1G16970	-0.060153921	0.604546999	0.695932964
AGO1 del 1-189	AT1G17020	3.192464863	9.11E-30	3.64E-28
AGO1 del 1-189	AT1G17030	-0.520641047	0.254684584	0.35329992
AGO1 del 1-189	AT1G17040	-0.071606171	0.716015104	0.788626483
AGO1 del 1-189	AT1G17050	0.190914459	0.1244425	0.195910182
AGO1 del 1-189	AT1G17060	-0.163187272	0.418276335	0.524529774
AGO1 del 1-189	AT1G17065	-0.026475014	0.899449806	0.928631404
AGO1 del 1-189	AT1G17070	-0.144787446	0.145073007	0.222153538
AGO1 del 1-189	AT1G17080	0.21669661	0.051535389	0.093313509
AGO1 del 1-189	AT1G17090	0.535427604	0.06744144	0.117124237
AGO1 del 1-189	AT1G17100	2.040713684	2.93E-66	6.17E-64
AGO1 del 1-189	AT1G17110	-0.073171797	0.533100787	0.633746431
AGO1 del 1-189	AT1G17120	-1.577215088	1.30E-33	6.64E-32
AGO1 del 1-189	AT1G17130	0.113939063	0.254925975	0.353536364
AGO1 del 1-189	AT1G17140	-0.319865181	0.048039978	0.087931188
AGO1 del 1-189	AT1G17145	-0.818460775	2.53E-07	1.34E-06
AGO1 del 1-189	AT1G17147	0.516904548	0.08510193	0.142440824
AGO1 del 1-189	AT1G17160	-0.358288897	0.000971478	0.002769218
AGO1 del 1-189	AT1G17170	0.902896556	3.27E-05	0.000124417
AGO1 del 1-189	AT1G17180	0.326280458	0.232230864	0.327669087
AGO1 del 1-189	AT1G17190	1.401898463	5.18E-06	2.25E-05
AGO1 del 1-189	AT1G17200	-1.45506605	1.95E-29	7.62E-28
AGO1 del 1-189	AT1G17210	-0.843541482	4.16E-12	4.03E-11
AGO1 del 1-189	AT1G17220	0.138955391	0.30174524	0.405395025
AGO1 del 1-189	AT1G17230	-0.28371061	0.057844126	0.102978724
AGO1 del 1-189	AT1G17232	-0.28371061	0.057844126	0.102978724
AGO1 del 1-189	AT1G17240	-1.852949708	0.000623617	0.001859674
AGO1 del 1-189	AT1G17250	0.114272375	0.585027283	0.679298726
AGO1 del 1-189	AT1G17255	-0.041378329	0.836926141	0.882744675
AGO1 del 1-189	AT1G17260	0.468142293	0.320235635	0.425232569
AGO1 del 1-189	AT1G17270	-0.662242499	0.002017266	0.005383745
AGO1 del 1-189	AT1G17280	0.007319897	0.934978021	0.954588749
AGO1 del 1-189	AT1G17285	0.017163691	0.97336761	0.981782929
AGO1 del 1-189	AT1G17290	1.222535943	1.88E-35	1.09E-33
AGO1 del 1-189	AT1G17300	-0.128907765	0.809380584	0.862188799
AGO1 del 1-189	AT1G17330	-0.526696236	0.000418298	0.001294872
AGO1 del 1-189	AT1G17340	-0.64818599	6.01E-06	2.59E-05
AGO1 del 1-189	AT1G17345	-0.647937784	0.384484462	0.491291048
AGO1 del 1-189	AT1G17350	-0.075372525	0.680486885	0.75905162
AGO1 del 1-189	AT1G17360	-0.020488746	0.875382655	0.910472921
AGO1 del 1-189	AT1G17370	0.284283775	0.00015508	0.000522363
AGO1 del 1-189	AT1G17380	5.439654958	1.33E-26	4.42E-25
AGO1 del 1-189	AT1G17410	-1.169688826	1.83E-09	1.28E-08
AGO1 del 1-189	AT1G17420	4.701881127	1.66E-26	5.46E-25
AGO1 del 1-189	AT1G17430	0.054163188	0.771721699	0.833538015
AGO1 del 1-189	AT1G17440	-0.16846332	0.212135627	0.304496436
AGO1 del 1-189	AT1G17450	-0.175364925	0.290972292	0.393660555
AGO1 del 1-189	AT1G17455	-0.920926869	1.68E-06	7.84E-06
AGO1 del 1-189	AT1G17460	-0.696195392	0.00521883	0.012491629
AGO1 del 1-189	AT1G17470	0.056535441	0.345978104	0.452546399
AGO1 del 1-189	AT1G17480	0.853391497	0.000132733	0.000452843
AGO1 del 1-189	AT1G17490	1.217589933	9.56E-12	8.90E-11
AGO1 del 1-189	AT1G17500	0.553437302	1.84E-05	7.31E-05
AGO1 del 1-189	AT1G17510	0.484188195	0.002141207	0.005669355
AGO1 del 1-189	AT1G17520	-0.591179961	8.53E-06	3.58E-05
AGO1 del 1-189	AT1G17530	0.01797518	0.86438352	0.903039234
AGO1 del 1-189	AT1G17550	-0.100498703	0.188093919	0.275612697
AGO1 del 1-189	AT1G17560	0.568664146	0.00120868	0.003379524
AGO1 del 1-189	AT1G17580	-0.989977646	2.71E-13	3.01E-12
AGO1 del 1-189	AT1G17590	1.286232917	3.81E-19	7.19E-18
AGO1 del 1-189	AT1G17600	0.749616757	0.000409012	0.001267822
AGO1 del 1-189	AT1G17610	0.434424028	0.053349616	0.09610632
AGO1 del 1-189	AT1G17620	1.092092388	3.96E-05	0.000148605
AGO1 del 1-189	AT1G17630	0.044401903	0.842217094	0.886621295
AGO1 del 1-189	AT1G17640	-0.264761965	0.162191042	0.244091957
AGO1 del 1-189	AT1G17650	-0.210459901	0.050926115	0.092381148
AGO1 del 1-189	AT1G17665	0.604772876	0.000244053	0.000790673
AGO1 del 1-189	AT1G17680	-0.290620377	0.004675207	0.011326744
AGO1 del 1-189	AT1G17690	-0.048329584	0.645029209	0.729796613
AGO1 del 1-189	AT1G17700	-1.942244078	3.97E-06	1.76E-05
AGO1 del 1-189	AT1G17710	0.491195815	0.508518311	0.611057262
AGO1 del 1-189	AT1G17720	-0.137483355	0.070322439	0.121374147
AGO1 del 1-189	AT1G17730	0.00925225	0.928315073	0.950072166
AGO1 del 1-189	AT1G17744	1.851448936	5.17E-20	1.04E-18
AGO1 del 1-189	AT1G17745	2.444475163	2.32E-52	2.86E-50
AGO1 del 1-189	AT1G17750	1.950246354	8.97E-14	1.05E-12
AGO1 del 1-189	AT1G17760	0.340073589	0.007576056	0.017338299
AGO1 del 1-189	AT1G17780	-0.602742162	0.000127352	0.000435945
AGO1 del 1-189	AT1G17790	-0.114383261	0.481054387	0.585265596
AGO1 del 1-189	AT1G17810	0.645942642	0.157117776	0.237651022
AGO1 del 1-189	AT1G17820	-0.029582647	0.829824941	0.877603994
AGO1 del 1-189	AT1G17830	2.337825028	3.08E-28	1.13E-26
AGO1 del 1-189	AT1G17840	-0.127756688	0.309104223	0.413275786
AGO1 del 1-189	AT1G17850	0.173894085	0.114622517	0.183007842
AGO1 del 1-189	AT1G17860	0.764543723	0.000336433	0.001058442
AGO1 del 1-189	AT1G17870	0.802310117	7.70E-05	0.000274192
AGO1 del 1-189	AT1G17880	0.358884523	4.39E-07	2.24E-06
AGO1 del 1-189	AT1G17890	0.726605363	7.53E-09	4.88E-08
AGO1 del 1-189	AT1G17920	-0.246075205	0.396326594	0.503091511
AGO1 del 1-189	AT1G17930	-0.119791753	0.407800571	0.514465791
AGO1 del 1-189	AT1G17940	-0.691453866	2.29E-05	8.96E-05
AGO1 del 1-189	AT1G17950	-0.583062137	0.275761856	0.376587562
AGO1 del 1-189	AT1G17960	0.064093405	0.869078123	0.906019282
AGO1 del 1-189	AT1G17970	-0.667054542	4.60E-06	2.01E-05
AGO1 del 1-189	AT1G17980	-0.120199217	0.235275665	0.331121006
AGO1 del 1-189	AT1G17990	0.470071417	0.434009931	0.539819465
AGO1 del 1-189	AT1G18000	-0.338578653	0.610111014	0.700564079
AGO1 del 1-189	AT1G18010	0.875569635	0.249924687	0.347948304
AGO1 del 1-189	AT1G18020	-0.455612432	0.087859644	0.14626928
AGO1 del 1-189	AT1G18030	-0.329920049	0.041916172	0.078124453
AGO1 del 1-189	AT1G18040	0.654542416	7.81E-05	0.000277868
AGO1 del 1-189	AT1G18060	-0.242321289	0.053712803	0.096678488
AGO1 del 1-189	AT1G18070	0.39846937	1.12E-06	5.37E-06
AGO1 del 1-189	AT1G18080	0.611256649	2.97E-11	2.62E-10
AGO1 del 1-189	AT1G18090	-0.094511083	0.588331328	0.682077461
AGO1 del 1-189	AT1G18100	0.504795138	0.011415798	0.024980521
AGO1 del 1-189	AT1G18140	-0.20689123	0.527457284	0.628769785
AGO1 del 1-189	AT1G18150	0.084643661	0.377622622	0.484625534
AGO1 del 1-189	AT1G18160	-0.920164314	7.31E-19	1.35E-17
AGO1 del 1-189	AT1G18170	-0.087299525	0.419241491	0.525481261
AGO1 del 1-189	AT1G18180	1.25076528	1.15E-11	1.06E-10
AGO1 del 1-189	AT1G18190	-0.156672523	0.188768657	0.276442273
AGO1 del 1-189	AT1G18197	0.637260165	0.355585356	0.462309994
AGO1 del 1-189	AT1G18200	0.303688748	0.233198472	0.32883387
AGO1 del 1-189	AT1G18210	0.615491599	1.48E-08	9.23E-08
AGO1 del 1-189	AT1G18250	0.666013393	1.83E-06	8.51E-06
AGO1 del 1-189	AT1G18260	-0.657515994	2.05E-16	3.07E-15
AGO1 del 1-189	AT1G18265	1.492736374	5.10E-12	4.89E-11
AGO1 del 1-189	AT1G18270	0.011797214	0.932690606	0.953056011
AGO1 del 1-189	AT1G18290	1.10431518	0.028750721	0.056281112
AGO1 del 1-189	AT1G18300	0.63969256	0.420724913	0.527023143
AGO1 del 1-189	AT1G18320	0.15173679	0.656226479	0.739261832
AGO1 del 1-189	AT1G18330	-1.109945001	4.37E-06	1.92E-05
AGO1 del 1-189	AT1G18335	0.062887639	0.703889944	0.77833696
AGO1 del 1-189	AT1G18340	0.18766744	0.183680616	0.270436802
AGO1 del 1-189	AT1G18360	0.201111738	0.174088387	0.258860006
AGO1 del 1-189	AT1G18370	0.663611241	4.31E-07	2.21E-06
AGO1 del 1-189	AT1G18382	-0.429598531	0.136860688	0.211663896
AGO1 del 1-189	AT1G18390	-0.032572556	0.843840071	0.887925954
AGO1 del 1-189	AT1G18400	0.514081408	0.209250027	0.301050421
AGO1 del 1-189	AT1G18415	-0.443982834	0.013069797	0.028149821
AGO1 del 1-189	AT1G18420	-0.43267333	0.01389287	0.02971241
AGO1 del 1-189	AT1G18440	0.105715009	0.389610982	0.496655971
AGO1 del 1-189	AT1G18450	-0.508389817	2.81E-09	1.92E-08
[truncated: 90,150 more rows]
