# Supplementary material for: The N-terminal extension of Arabidopsis ARGONAUTE 1 is essential for microRNA activities
Source: PLoS Genet. 2023 Mar 8;19(3):e1010450. doi: 10.1371/journal.pgen.1010450 (PMC9994745; doi:10.1371/journal.pgen.1010450)
Supplement: S4 Table — (XLSX) [file pgen.1010450.s013.xlsx]

## Sheet: Genotyping & Northern blot
S4 Table. Primers and probes used in this study
Primers used for genotyping	Sequence(5’ -> 3’)
Y23 LBb1.3	ATTTTGCCGATTTCGGAAC
Y135 ago1-36 SALK_087076 F	AATCAGGTATATTCCGGTGGG
Y136 ago1-36 SALK_087076 R	CAATGAGGCTTTATCACCAGC
Northern blot probes	Sequence(5’ -> 3’)
U6 probe	AGGGGCCATGCTAATCTTCTC
miR168-AS probe	TTCCCGACCTGCACCAAGCGA
miR165/166-AS probe	GGGGAATGAAGCCTGGTCCGA
miR319-AS probe	AGGGAGCTCCCTTCAGTCCAA
TAS1-siR255 -AS probe	TACGCTATGTTGGACTTAGAA
TAS2-siR1511-AS probe	AAGTATCATCATTCGCTTGGA

## Sheet: Plasmid construction
S4 Table. Primers and probes used in this study
Primers used for plasmid construction (Arabidopsis transgenic plant)	Sequence(5’ -> 3’)	vector
Y25 AGO1 CDS DTOPO F	CACCATGGTGAGAAAGAGAAGA
Y47 AGO1 DEL 1-189 CDS DTOPO F	CACCATGAAGCGTTGCATTGTGAAGGCTAA
Y48 AGO1 DEL 1-90 CDS DTOPO F	CACCATGCAAGGAGGTCGAGGAGGGTAT
Y528 AGO1 DEL 91-189 OL N Domain CDS R	tgcaacgcttATGAGGAGGTCCTCCTCTTC
Y529 AGO1 DEL 91-189 OL N Domain CDS F	acctcctcatAAGCGTTGCATTGTGAAG
Y26 AGO1 CDS R	TCAGCAGTAGAACATGACACGC
Y249 AGO1 NP OL 3XHA R	ttaacccgctcatGATGATTCCTGTGAAAATAACACAAC
Y250 AGO1 NP OL 3XHA F	cacaggaatcatcATGAGCGGGTTAATTAAC
Y267 AGO1 CDS OL 3'UTR R	agggtgaatcaacTCAGCAGTAGAACATGAC
Y268 AGO1 CDS OL 3'UTR F	gttctactgctgaGTTGATTCACCCTCTATCTATCTTTATG
Y245 PEG301 NcoI OL AGO1NP 1.6K F	acaacttcttcgcccccgttttcacACGTGATGACAGCCACCA	pEarleyGate 301
Y269 AGO1 3'UTR OL PEG301 XbaI R	ctagtcccgggtcttaattaactctTTTAGGCATTTTCCACGC	pEarleyGate 301
